# Supplementary material for: Revisiting classical Escherichia coli cell division mutants by whole-genome sequencing
Source: Microb Genom. 2025 Nov 4;11(11):001558. doi: 10.1099/mgen.0.001558 (PMC12584984; doi:10.1099/mgen.0.001558)
Supplement: Uncited Supplementary Material 1. [file mgen-11-01558-s001.xlsx]

## Sheet: Read  numbers
	Reads IonTorrent
OV2	2,431,778
OV16	2,205,943
D2	2,109,407
D3	2,694,606
PAT84	3,293,084
TOE1	2,864,371
MC1061	2,383,882
VIP205	1,295,423
	Reads Nanopore
OV2	201.837
MC1061	292.328

## Sheet: SNPs with MG1655
Reference: MG1655	SNPs	In Coding Regions	Missense	Stop codons	Synonymous	% in coding regions	% missense mutations	% stop codons	% synonymous mutations
OV2	173	158	99	9	43	91.3	57.2	5.2	24.9
OV16	442	402	247	17	129	91	55.9	3.8	29.2
D2	179	153	99	8	39	85.5	55.3	4.5	21.8
D3	192	172	114	7	44	89.6	59.4	3.6	22.9
PAT84	174	163	100	5	49	93.7	57.5	2.9	28.2
TOE1	151	129	67	13	38	85.4	44.4	8.6	25.2
MC1061	126	105	55	3	45	83.3	43.7	2.4	35.7
VIP205	126	105	53	5	44	83.3	42.1	4	34.9

## Sheet: OV2
CHROM	POS	TYPE	REF	ALT	EVIDENCE	FTYPE	STRAND	NT_POS	AA_POS	EFFECT	LOCUS_TAG	GENE	PRODUCT
U00096	1647	snp	C	T	T:85 C:0	CDS	+	1311/2463	437/820	synonymous_variant c.1311C>T p.Arg437Arg	b0002	thrA	fused aspartate kinase/homoserine dehydrogenase 1
U00096	2234	snp	C	T	T:101 C:0	CDS	+	1898/2463	633/820	missense_variant c.1898C>T p.Ser633Phe	b0002	thrA	fused aspartate kinase/homoserine dehydrogenase 1
U00096	6036	snp	C	T	T:95 C:0	CDS	-	424/777	142/258	missense_variant c.424G>A p.Asp142Asn	b0006	yaaA	DNA binding and peroxide stress response protein YaaA
U00096	13053	snp	C	T	T:91 C:0	CDS	+	891/1917	297/638	synonymous_variant c.891C>T p.Asn297Asn	b0014	dnaK	chaperone protein DnaK
U00096	22973	snp	C	T	T:64 C:0	CDS	+	583/2817	195/938	synonymous_variant c.583C>T p.Leu195Leu	b0026	ileS	isoleucine--tRNA ligase
U00096	30643	snp	C	T	T:63 C:0	CDS	+	993/1149	331/382	synonymous_variant c.993C>T p.Ser331Ser	b0032	carA	carbamoyl-phosphate synthetase small subunit
U00096	34995	snp	C	T	T:63 C:0	CDS	-	377/591	126/196	missense_variant c.377G>A p.Arg126His	b0035	caiE	putative transferase CaiE
U00096	54592	snp	C	T	T:87 C:0	CDS	-	111/1287	37/428	synonymous_variant c.111G>A p.Val37Val	b0053	surA	chaperone SurA
U00096	71038	snp	C	T	T:79 C:0	CDS	+	652/879	218/292	stop_gained c.652C>T p.Gln218*	b0064	araC	DNA-binding transcriptional dual regulator AraC
U00096	72423	snp	A	G	G:63 A:0	CDS	-	505/699	169/232	synonymous_variant c.505T>C p.Leu169Leu	b0066	thiQ	thiamine ABC transporter ATP binding subunit
U00096	80249	snp	C	A	A:80 C:0	CDS	-	616/1401	206/466	stop_gained c.616G>T p.Glu206*	b0072	leuC	3-isopropylmalate dehydratase subunit LeuC
U00096	88264	snp	C	T	T:73 C:0	CDS	+	237/1005	79/334	synonymous_variant c.237C>T p.Ile79Ile	b0080	cra	DNA-binding transcriptional dual regulator Cra
U00096	109960	snp	G	A	A:61 G:0	CDS	+	1682/2706	561/901	missense_variant c.1682G>A p.Arg561His	b0098	secA	protein translocation ATPase
U00096	114687	snp	G	A	A:95 G:0	CDS	-	1038/1203	346/400	synonymous_variant c.1038C>T p.Asn346Asn	b0106	hofC	inner membrane protein HofC
U00096	166581	snp	C	T	T:59 C:0	CDS	+	1852/2535	618/844	missense_variant c.1852C>T p.Pro618Ser	b0149	mrcB	PBP1Bgamma	Cell Wall Synthesis and Maintenance
U00096	188237	snp	G	T	T:74 G:0	CDS	-	414/2673	138/890	synonymous_variant c.414C>A p.Val138Val	b0167	glnD	protein-PII uridylyltransferase/uridylyl-removing enzyme
U00096	246747	snp	G	T	T:96 G:0	CDS	+	36/750	12/249	synonymous_variant c.36G>T p.Ser12Ser	b0227	yafL	NlpC/P60 family protein YafL
U00096	284535	snp	T	G	G:52 T:0	CDS	+	1335/1968	445/655	synonymous_variant c.1335T>G p.Ala445Ala	b0269	yagF	D-xylonate dehydratase
U00096	313543	snp	G	A	A:124 G:0
U00096	363292	snp	G	T	T:75 G:0	CDS	-	3014/3075	1005/1024	stop_gained c.3014C>A p.Ser1005*	b0344	lacZ	beta-galactosidase
U00096	431530	snp	A	G	G:88 A:0	CDS	-	484/885	162/294	missense_variant c.484T>C p.Ser162Pro	b0411	tsx	nucleoside-specific channel-forming protein Tsx
U00096	556741	snp	C	T	T:66 C:0	CDS	-	133/213	45/70	missense_variant c.133G>A p.Val45Ile	b0528	ybcJ	putative RNA-binding protein YbcJ
U00096	591437	snp	A	G	G:64 A:0	CDS	-	1742/2238	581/745	missense_variant c.1742T>C p.Leu581Ser	b0569	nfrB	cyclic di-3'-5'-guanylate-activated glycosyltransferase
U00096	690948	snp	G	A	A:79 G:0	CDS	-	837/879	279/292	synonymous_variant c.837C>T p.Val279Val	b0658	ybeX	CorC-HlyC family protein YbeX
U00096	700038	snp	G	A	A:63 G:0	CDS	-	289/753	97/250	missense_variant c.289C>T p.His97Tyr	b0675	umpH	UMP phosphatase
U00096	708176	snp	C	T	T:104 C:0
U00096	709989	snp	C	T	T:78 C:0	CDS	+	200/327	67/108	missense_variant c.200C>T p.Ala67Val	b0682	chiQ	lipoprotein ChiQ
U00096	712035	snp	G	T	T:82 G:0
U00096	713854	mnp	GG	AA	AA:78 GG:0	CDS	+	297/1641	99/546	missense_variant c.297_298delGGinsAA p.Glu100Lys	b0688	pgm	phosphoglucomutase
U00096	772251	snp	C	T	T:88 C:0	CDS	+	794/1569	265/522	missense_variant c.794C>T p.Ala265Val	b0733	cydA	cytochrome bd-I subunit 1
U00096	789633	mnp	AC	TA	TA:63 AC:1	CDS	-	347/1149	116/382	stop_gained c.346_347delGTinsTA p.Val116*	b0757	galK	galactokinase
U00096	791607	snp	C	T	T:60 C:0	CDS	-	449/1017	150/338	missense_variant c.449G>A p.Gly150Asp	b0759	galE	UDP-glucose 4-epimerase
U00096	805393	snp	A	T	T:81 A:0	CDS	+	1891/2262	631/753	missense_variant c.1891A>T p.Met631Leu	b0771	ybhJ	putative hydratase YbhJ
U00096	809217	complex	CA	AG	AG:66 CA:0	CDS	-	41/1290	14/429	missense_variant c.40_41delTGinsCT p.Trp14Leu	b0774	bioA	adenosylmethionine-8-amino-7-oxononanoate aminotransferase
U00096	968837	snp	G	A	A:61 G:0	CDS	+	472/987	158/328	missense_variant c.472G>A p.Asp158Asn	b0915	lpxK	tetraacyldisaccharide 4'-kinase
U00096	1036645	snp	T	A	A:67 T:0	CDS	+	292/399	98/132	missense_variant c.292T>A p.Phe98Ile	b0976	hyaE	putative HyaA chaperone
U00096	1040126	snp	G	T	T:67 G:0	CDS	+	831/1137	277/378	synonymous_variant c.831G>T p.Leu277Leu	b0979	appB	cytochrome bd-II subunit 2
U00096	1061935	snp	G	A	A:47 G:0	CDS	+	137/600	46/199	missense_variant c.137G>A p.Ser46Asn	b0998	torD	trimethylamine-N-oxide reductase-specific chaperone
U00096	1069743	snp	C	T	T:55 C:0	CDS	-	97/1329	33/442	missense_variant c.97G>A p.Ala33Thr	b1006	rutG	pyrimidine:H(+) symporter
U00096	1111727	complex	CC	TT	TT:72 CC:0	CDS	+	865/2544	289/847	missense_variant c.865_866delCCinsTT p.Pro289Leu	b1049	opgH	osmoregulated periplasmic glucans biosynthesis protein H
U00096	1135790	snp	A	G	G:55 A:0	CDS	+	227/699	76/232	missense_variant c.227A>G p.Asp76Gly	b1079	flgH	flagellar L-ring protein
U00096	1136146	snp	G	A	A:72 G:0	CDS	+	583/699	195/232	missense_variant c.583G>A p.Val195Ile	b1079	flgH	flagellar L-ring protein
U00096	1169836	snp	A	G	G:80 A:0	CDS	-	539/963	180/320	missense_variant c.539T>C p.Leu180Pro	b1113	ldtC	LD-transpeptidase LdtC	Cell Wall Synthesis and Maintenance
U00096	1189980	snp	A	G	G:87 A:0	CDS	-	468/672	156/223	synonymous_variant c.468T>C p.Thr156Thr	b1130	phoP	DNA-binding transcriptional dual regulator PhoP
U00096	1196220	snp	C	T	T:45 C:0	CDS	+	1098/1251	366/416	synonymous_variant c.1098C>T p.His366His	b1136	icd	isocitrate dehydrogenase
U00096	1196232	snp	C	T	T:39 C:0	CDS	+	1110/1251	370/416	synonymous_variant c.1110C>T p.Thr370Thr	b1136	icd	isocitrate dehydrogenase
U00096	1196245	complex	TTA	CTG	CTG:31 TTA:0	CDS	+	1123/1251	375/416	synonymous_variant c.1123_1125delTTAinsCTG p.376	b1136	icd	isocitrate dehydrogenase
U00096	1196292	snp	C	T	T:14 C:0	CDS	+	1170/1251	390/416	synonymous_variant c.1170C>T p.Thr390Thr	b1136	icd	isocitrate dehydrogenase
U00096	1196304	snp	G	A	A:11 G:0	CDS	+	1182/1251	394/416	synonymous_variant c.1182G>A p.Glu394Glu	b1136	icd	isocitrate dehydrogenase
U00096	1196316	snp	T	A	A:11 T:0	CDS	+	1194/1251	398/416	missense_variant c.1194T>A p.Asp398Glu	b1136	icd	isocitrate dehydrogenase
U00096	1276230	snp	C	T	T:69 C:2	CDS	-	1389/1797	463/598	synonymous_variant c.1389G>A p.Pro463Pro	b1222	narX	sensor histidine kinase NarX
U00096	1287248	snp	G	T	T:21 G:0	tRNA	-			non_coding_transcript_variant	b1230	tyrV	tRNA-Tyr
U00096	1287294	snp	C	G	G:15 C:0	tRNA	-			non_coding_transcript_variant	b1230	tyrV	tRNA-Tyr
U00096	1287588	snp	C	G	G:13 C:0	tRNA	-			non_coding_transcript_variant	b1231	tyrT	tRNA-Tyr
U00096	1300777	snp	C	T	T:57 C:0
U00096	1301992	snp	A	T	T:100 A:0	CDS	+	811/1632	271/543	missense_variant c.811A>T p.Asn271Tyr	b1243	oppA	oligopeptide ABC transporter periplasmic binding protein	Oligopeptide Transport, Cell wall recycling
U00096	1304581	snp	C	T	T:69 C:1	CDS	+	748/909	250/302	missense_variant c.748C>T p.Pro250Ser	b1245	oppC	murein tripeptide ABC transporter/oligopeptide ABC transporter inner membrane subunit OppC	Oligopeptide Transport, Cell wall recycling
U00096	1305633	complex	CG	TT	TT:68 CG:0	CDS	+	880/1014	294/337	missense_variant c.880_881delCGinsTT p.Arg294Leu	b1246	oppD	murein tripeptide ABC transporter/oligopeptide ABC transporter ATP binding subunit OppD	Oligopeptide Transport, Cell wall recycling
U00096	1306736	snp	T	G	G:84 T:0	CDS	+	973/1005	325/334	missense_variant c.973T>G p.Ser325Ala	b1247	oppF	murein tripeptide ABC transporter/oligopeptide ABC transporter ATP binding subunit OppF	Oligopeptide Transport, Cell wall recycling
U00096	1307934	snp	C	T	T:70 C:1	CDS	-	712/1461	238/486	missense_variant c.712G>A p.Gly238Ser	b1249	clsA	cardiolipin synthase A
U00096	1310770	snp	A	G	G:80 A:0	CDS	-	96/297	32/98	synonymous_variant c.96T>C p.His32His	b1251	yciI	protein YciI
U00096	1315384	snp	G	A	A:93 G:0	CDS	-	387/501	129/166	synonymous_variant c.387C>T p.Tyr129Tyr	b1258	yciF	DUF892 domain-containing protein YciF
U00096	1317129	snp	G	A	A:66 G:0	CDS	-	94/807	32/268	stop_gained c.94C>T p.Gln32*	b1260	trpA	tryptophan synthase subunit alpha
U00096	1322325	snp	G	A	A:64 G:0	CDS	-	622/1563	208/520	missense_variant c.622C>T p.Leu208Phe	b1264	trpE	anthranilate synthase subunit TrpE
U00096	1345822	snp	G	A	A:72 G:0	CDS	-	921/1986	307/661	synonymous_variant c.921C>T p.Asp307Asp	b1285	pdeR	cyclic di-GMP phosphodiesterase PdeR
U00096	1356932	snp	G	A	A:69 G:0	CDS	-	179/1644	60/547	missense_variant c.179C>T p.Thr60Ile	b1294	sapA	putative periplasmic binding protein SapA
U00096	1357202	snp	C	T	T:86 C:0
U00096	1366433	snp	G	A	A:55 G:0	CDS	+	884/1266	295/421	missense_variant c.884G>A p.Gly295Asp	b1302	puuE	4-aminobutyrate aminotransferase PuuE
U00096	1400978	snp	C	T	T:69 C:0	CDS	-	796/1527	266/508	missense_variant c.796G>A p.Gly266Ser	b1336	abgT	p-aminobenzoyl glutamate:H(+) symporter
U00096	1452953	snp	G	A	A:56 G:0	CDS	-	690/2046	230/681	synonymous_variant c.690C>T p.Phe230Phe	b1387	paaZ	fused 3-oxo-56-dehydrosuberyl-CoA semialdehyde dehydrogenase and oxepin-CoA hydrolase
U00096	1472911	snp	C	T	T:65 C:0	CDS	+	4958/6060	1653/2019	missense_variant c.4958C>T p.Ala1653Val	b4492	ydbA	putative outer membrane protein N-terminal fragment
U00096	1473194	snp	C	T	T:61 C:0	CDS	+	5241/6060	1747/2019	synonymous_variant c.5241C>T p.Asn1747Asn	b4492	ydbA	putative outer membrane protein N-terminal fragment
U00096	1501192	snp	C	T	T:74 C:0	CDS	+	620/993	207/330	missense_variant c.620C>T p.Pro207Leu	b1429	tehA	tellurite resistance protein
U00096	1530414	snp	C	T	T:98 C:1	CDS	-	91/186	31/61	missense_variant c.91G>A p.Val31Met	b4745	yncO	protein YncO
U00096	1610076	snp	T	G	G:65 T:0	CDS	-	605/1452	202/483	missense_variant c.605A>C p.Asp202Ala	b1521	uxaB	tagaturonate reductase
U00096	1643679	snp	A	T	T:64 A:0	CDS	-	626/1050	209/349	missense_variant c.626T>A p.Leu209Gln	b1560	ydfU	protein YdfU
U00096	1652331	snp	T	C	C:85 T:0
U00096	1663552	snp	A	T	T:64 A:0	CDS	+	563/618	188/205	missense_variant c.563A>T p.Asn188Ile	b1589	ynfG	putative oxidoreductase YnfG
U00096	1721136	snp	C	T	T:73 C:0	CDS	+	112/237	38/78	missense_variant c.112C>T p.Leu38Phe	b1643	ydhI	DUF1656 domain-containing protein YdhI
U00096	1726383	snp	G	A	A:76 G:0	CDS	+	361/600	121/199	missense_variant c.361G>A p.Asp121Asn	b1649	nemR	DNA-binding transcriptional repressor NemR
U00096	1740366	snp	G	A	A:59 G:1	CDS	+	456/1212	152/403	stop_gained c.456G>A p.Trp152*	b1660	punC	purine nucleoside transporter PunC
U00096	1743473	snp	G	A	A:71 G:0	CDS	+	17/1374	6/457	missense_variant c.17G>A p.Ser6Asn	b1663	mdtK	multidrug efflux pump MdtK
U00096	1757756	snp	G	A	A:65 G:0	CDS	-	970/1005	324/334	missense_variant c.970C>T p.Pro324Ser	b1678	ldtE	LD-transpeptidase LdtE	Cell Wall Synthesis and Maintenance
U00096	1769718	snp	G	A	A:59 G:0	CDS	+	645/1113	215/370	synonymous_variant c.645G>A p.Ala215Ala	b1688	ydiK	putative transporter YdiK
U00096	1773063	snp	G	A	A:92 G:0	CDS	+	552/1266	184/421	synonymous_variant c.552G>A p.Leu184Leu	b1691	ydiN	putative transporter YdiN
U00096	1776715	snp	A	T	T:76 A:0	CDS	+	1129/1596	377/531	missense_variant c.1129A>T p.Ser377Cys	b1694	ydiF	putative acetate-CoA transferase YdiF
U00096	1781503	snp	G	A	A:58 G:0	CDS	+	109/1290	37/429	missense_variant c.109G>A p.Gly37Ser	b1699	ydiS	putative electron transfer flavoprotein-quinone oxidoreductase YdiS
U00096	1798186	snp	G	A	A:103 G:0	CDS	-	757/984	253/327	missense_variant c.757C>T p.Pro253Ser	b1714	pheS	phenylalanine--tRNA ligase subunit alpha
U00096	1805930	snp	G	A	A:81 G:0	CDS	-	154/759	52/252	missense_variant c.154C>T p.Leu52Phe	b1722	ydiY	acid-inducible putative outer membrane protein YdiY
U00096	1807161	snp	G	A	A:50 G:0	CDS	+	792/930	264/309	synonymous_variant c.792G>A p.Leu264Leu	b1723	pfkB	6-phosphofructokinase 2
U00096	1816850	snp	G	A	A:66 G:0	CDS	-	286/750	96/249	missense_variant c.286C>T p.Pro96Ser	b1733	chbG	chitooligosaccharide monodeacetylase ChbG
U00096	1822806	snp	G	A	A:81 G:0	CDS	+	349/828	117/275	missense_variant c.349G>A p.Ala117Thr	b1740	nadE	NH3-dependent NAD(+) synthetase
U00096	1841394	snp	G	A	A:64 G:0	CDS	-	10/621	4/206	missense_variant c.10C>T p.Arg4Cys	b1758	ynjF	CDP-alcohol phosphatidyltransferase domain-containing protein YnjF
U00096	1848743	snp	G	A	A:80 G:0
U00096	1849541	snp	G	A	A:85 G:0	CDS	+	705/1857	235/618	synonymous_variant c.705G>A p.Leu235Leu	b1766	sppA	protease IV a signal peptide peptidase
U00096	1941101	snp	G	A	A:71 G:0	CDS	-	535/1323	179/440	stop_gained c.535C>T p.Gln179*	b1856	mepM	peptidoglycan endopeptidase MepM	Cell Wall Synthesis and Maintenance
U00096	1941890	snp	G	A	A:83 G:0	CDS	-	694/933	232/310	stop_gained c.694C>T p.Gln232*	b1857	znuA	Zn(2(+)) ABC transporter periplasmic binding protein
U00096	1951530	snp	G	A	A:61 G:0	CDS	+	136/819	46/272	missense_variant c.136G>A p.Val46Ile	b1868	yecE	DUF72 domain-containing protein YecE
U00096	2040433	snp	C	A	A:62 C:0	CDS	+	956/1005	319/334	missense_variant c.956C>A p.Ala319Asp	b1971	msrP	protein-L-methionine sulfoxide reductase catalytic subunit MsrP
U00096	2092981	del	CGCTG	C	C:51 CGCTG:0	CDS	+	599/1071	200/356	frameshift_variant c.599_602delTGGC p.Leu200fs	b2021	hisC	histidinol-phosphate aminotransferase
U00096	2096980	snp	G	A	A:72 G:0	CDS	+	367/612	123/203	missense_variant c.367G>A p.Ala123Thr	b2026	hisI	putative bifunctional phosphoribosyl-AMP cyclohydrolase/phosphoribosyl-ATP pyrophosphatase
U00096	2129338	snp	T	C	C:69 T:0	CDS	-	313/747	105/248	missense_variant c.313A>G p.Lys105Glu	b2055	wcaE	GDP-Fuc:2/3-O-Ac-alpha-L-Fuc-(1->3)-alpha-D-Glc- PP-Und alpha-(14)-fucosyltransferase
U00096	2173360	del	ACC	A	A:59 ACC:0
U00096	2188087	snp	T	C	C:91 T:0	CDS	-	328/1035	110/344	missense_variant c.328A>G p.Thr110Ala	b2108	yehA	putative fimbrial adhesin YehA
U00096	2195035	snp	G	A	A:77 G:0	CDS	+	736/2034	246/677	missense_variant c.736G>A p.Ala246Thr	b2114	metG	methionine--tRNA ligase
U00096	2323187	snp	G	A	A:91 G:0	CDS	+	1322/1386	441/461	missense_variant c.1322G>A p.Gly441Asp	b2220	atoC	DNA-binding transcriptional activator/ornithine decarboxylase inhibitor AtoC
U00096	2384808	snp	C	T	T:79 C:0	CDS	-	915/1728	305/575	synonymous_variant c.915G>A p.Lys305Lys	b2270	yfbK	IPR002035/DUF3520 domain-containing protein YfbK
U00096	2399328	snp	G	A	A:71 G:0	CDS	-	838/2727	280/908	missense_variant c.838C>T p.Arg280Cys	b2283	nuoG	NADH:quinone oxidoreductase subunit G
U00096	2410419	snp	G	A	A:66 G:0	CDS	-	934/1833	312/610	synonymous_variant c.934C>T p.Leu312Leu	b2292	yfbS	putative transporter YfbS
U00096	2443417	snp	G	A	A:59 G:0	CDS	+	1654/2007	552/668	missense_variant c.1654G>A p.Ala552Thr	b2324	mnmC	fused tRNA 5-aminomethyl-2-thiouridylate methyltransferase and tRNA 5-aminomethyl-2-thiouridylate synthase
U00096	2443447	snp	G	A	A:63 G:0	CDS	+	1684/2007	562/668	missense_variant c.1684G>A p.Ala562Thr	b2324	mnmC	fused tRNA 5-aminomethyl-2-thiouridylate methyltransferase and tRNA 5-aminomethyl-2-thiouridylate synthase
U00096	2484827	snp	C	T	T:93 C:1	CDS	+	454/3594	152/1197	missense_variant c.454C>T p.Leu152Phe	b2370	evgS	sensor histidine kinase EvgS
U00096	2517507	snp	C	T	T:90 C:0	CDS	-	326/2190	109/729	missense_variant c.326G>A p.Gly109Glu	b2395	pdeA	putative c-di-GMP phosphodiesterase PdeA
U00096	2561952	snp	A	T	T:89 A:0	CDS	+	328/369	110/122	stop_gained c.328A>T p.Arg110*	b2445	yffN	uncharacterized protein YffN
U00096	2812481	snp	G	A	A:81 G:1	CDS	+	1055/1173	352/390	missense_variant c.1055G>A p.Gly352Asp	b2685	emrA	multidrug efflux pump membrane fusion protein EmrA
U00096	2855808	snp	C	T	T:60 C:0	CDS	+	1471/2079	491/692	missense_variant c.1471C>T p.Pro491Ser	b2731	fhlA	DNA-binding transcriptional activator FhlA
U00096	2898118	snp	C	T	T:90 C:0	CDS	-	1301/1455	434/484	missense_variant c.1301G>A p.Gly434Asp	b4463	ygcU	putative FAD-containing dehydrogenase
U00096	2926292	snp	C	T	T:89 C:0
U00096	2943051	complex	CCGTC	TCGTT	TCGTT:90 CCGTC:0	CDS	-	95/228	31/75	missense_variant c.91_95delGACGGinsAACGA p.AspGly31AsnGlu	b2809	ygdI	DUF903 domain-containing lipoprotein YgdI
U00096	2964821	snp	A	T	T:78 A:0	CDS	-	335/795	112/264	missense_variant c.335T>A p.Ile112Asn	b2827	thyA	thymidylate synthase
U00096	3152313	snp	C	T	T:96 C:0	CDS	+	78/1188	26/395	synonymous_variant c.78C>T p.Ser26Ser	b3008	metC	cystathionine beta-lyase/L-cysteine desulfhydrase/alanine racemase
U00096	3254824	snp	G	A	A:59 G:0	CDS	+	506/702	169/233	missense_variant c.506G>A p.Gly169Asp	b3106	yhaK	bicupin-related protein
U00096	3301580	snp	C	T	T:73 C:0	CDS	+	96/996	32/331	synonymous_variant c.96C>T p.Thr32Thr	b3158	ubiU	ubiquinone biosynthesis protein UbiU
U00096	3335836	snp	C	T	T:70 C:0	CDS	-	659/1260	220/419	missense_variant c.659G>A p.Arg220His	b3189	murA	UDP-N-acetylglucosamine 1-carboxyvinyltransferase
U00096	3388041	snp	T	G	G:84 T:0	CDS	-	148/1968	50/655	missense_variant c.148A>C p.Thr50Pro	b3240	aaeB	aromatic carboxylic acid efflux pump subunit AaeB
U00096	3395463	snp	C	T	T:68 C:0	CDS	-	796/3801	266/1266	missense_variant c.796G>A p.Gly266Ser	b4472	yhdP	phospholipid transport factor YhdP
U00096	3400590	snp	G	A	A:81 G:0	CDS	-	498/1044	166/347	synonymous_variant c.498C>T p.Ile166Ile	b3251	mreB	dynamic cytoskeletal protein MreB
U00096	3560455	ins	C	CG	CG:60 C:0
U00096	3633213	snp	G	A	A:125 G:0
U00096	3638300	snp	G	A	A:89 G:1	CDS	+	659/1500	220/499	missense_variant c.659G>A p.Gly220Asp	b3493	pitA	metal phosphate:H(+) symporter PitA
U00096	3682515	snp	C	T	T:86 C:0	CDS	-	933/1287	311/428	missense_variant c.933G>A p.Met311Ile	b3528	dctA	C4 dicarboxylate/orotate:H(+) symporter
U00096	3707947	snp	C	A	A:150 C:0
U00096	3725176	snp	T	G	G:98 T:0	CDS	-	143/912	48/303	missense_variant c.143A>C p.Glu48Ala	b3560	glyQ	glycine--tRNA ligase subunit alpha
U00096	3771979	snp	G	T	T:101 G:0
U00096	3815879	ins	T	TC	TC:50 T:0	CDS	-	670/687	224/228	frameshift_variant c.670dupG p.Glu224fs	b3643	rph	truncated RNase PH
U00096	3822645	ins	C	CCAGGAT	CCAGGAT:56 C:0	CDS	+	253/2109	85/702	conservative_inframe_insertion c.247_252dupCAGGAT p.Gln83_Asp84dup	b3650	spoT	bifunctional (p)ppGpp synthase/hydrolase SpoT
U00096	3922550	snp	G	A	A:102 G:0
U00096	3993531	snp	T	C	C:92 T:1	CDS	+	2379/2547	793/848	synonymous_variant c.2379T>C p.Arg793Arg	b3806	cyaA	adenylate cyclase
U00096	4084903	snp	T	G	G:70 T:0	CDS	-	920/3051	307/1016	missense_variant c.920A>C p.Asn307Thr	b3894	fdoG	formate dehydrogenase O subunit alpha
U00096	4089795	snp	C	T	T:89 C:0	CDS	-	61/1749	21/582	missense_variant c.61G>A p.Gly21Ser	b3897	frvR	putative DNA-binding transcriptional regulator FrvR
U00096	4092703	snp	A	G	G:104 A:0	CDS	-	121/447	41/148	missense_variant c.121T>C p.Phe41Leu	b3900	frvA	putative PTS enzyme IIA component FrvA
U00096	4113851	snp	G	A	A:79 G:0	CDS	-	622/747	208/248	missense_variant c.622C>T p.His208Tyr	b3924	fpr	flavodoxin/ferredoxin-NADP(+) reductase
U00096	4143377	snp	C	T	T:58 C:1	CDS	+	848/1080	283/359	missense_variant c.848C>T p.Ser283Leu	b3949	frwC	putative PTS enzyme IIC component FrwC
U00096	4161248	snp	G	T	T:77 G:0	CDS	+	182/705	61/234	missense_variant c.182G>T p.Gly61Val	b3963	fabR	DNA-binding transcriptional repressor FabR
U00096	4164123	snp	C	G	G:95 C:1	CDS	+	485/1845	162/614	missense_variant c.485C>G p.Ala162Gly	b3966	btuB	cobalamin outer membrane transporter
U00096	4177000	snp	C	T	T:45 C:0	CDS	+	1057/1185	353/394	missense_variant c.1057C>T p.Pro353Ser	b3980	tufB	translation elongation factor Tu 2
U00096	4215347	snp	T	A	A:124 T:0
U00096	4293781	complex	GC	AT	AT:63 GC:0	CDS	+	239/597	80/198	missense_variant c.239_240delGCinsAT p.Gly80Asp	b4076	nrfG	putative formate-dependent nitrite reductase complex subunit NrfG
U00096	4296380	ins	A	ACG	ACG:42 A:0
U00096	4325644	snp	C	T	T:97 C:0	CDS	-	98/444	33/147	missense_variant c.98G>A p.Ser33Asn	b4107	yjdN	PF06983 family protein YjdN
U00096	4339929	snp	C	T	T:100 C:0	CDS	-	593/2268	198/755	missense_variant c.593G>A p.Gly198Asp	b4117	adiA	degradative
U00096	4341577	snp	G	A	A:98 G:2	CDS	-	52/909	18/302	missense_variant c.52C>T p.Pro18Ser	b4118	melR	DNA-binding transcriptional dual regulator MelR
U00096	4341585	snp	G	A	A:100 G:0	CDS	-	44/909	15/302	missense_variant c.44C>T p.Thr15Ile	b4118	melR	DNA-binding transcriptional dual regulator MelR
U00096	4392997	snp	G	A	A:101 G:0	CDS	-	1071/1140	357/379	synonymous_variant c.1071C>T p.Val357Val	b4166	queG	epoxyqueuosine reductase
U00096	4396373	snp	C	T	T:75 C:0	CDS	+	309/1338	103/445	synonymous_variant c.309C>T p.Thr103Thr	b4169	amiB	N-acetylmuramoyl-L-alanine amidase B
U00096	4396772	snp	T	C	C:71 T:0	CDS	+	708/1338	236/445	synonymous_variant c.708T>C p.Phe236Phe	b4169	amiB	N-acetylmuramoyl-L-alanine amidase B
U00096	4418346	snp	C	T	T:90 C:0	CDS	-	108/756	36/251	synonymous_variant c.108G>A p.Ala36Ala	b4191	ulaR	DNA-binding transcriptional repressor UlaR
U00096	4422714	snp	C	T	T:60 C:0	CDS	+	529/651	177/216	synonymous_variant c.529C>T p.Leu177Leu	b4196	ulaD	3-keto-L-gulonate-6-phosphate decarboxylase UlaD
U00096	4425688	complex	CACGAAAAC	AACGAAAAA	AACGAAAAA:62 CACGAAAAC:0	CDS	+	169/315	57/104	missense_variant c.169_177delCACGAAAACinsAACGAAAAA p.HisGluAsn57AsnGluLys	b4201	priB	primosomal replication protein N
U00096	4445774	snp	G	A	A:62 G:0	CDS	+	1663/3780	555/1259	missense_variant c.1663G>A p.Gly555Arg	b4221	tamB	translocation and assembly module subunit TamB
U00096	4499661	snp	T	C	C:118 T:3
U00096	4500477	snp	A	G	G:90 A:0
U00096	4510238	snp	T	G	G:94 T:0
U00096	4532409	snp	T	G	G:96 T:0
U00096	4536428	snp	G	A	A:103 G:0
U00096	4539922	snp	C	T	T:144 C:0
U00096	4540970	snp	C	T	T:139 C:0	CDS	+	14/603	5/200	missense_variant c.14C>T p.Ala5Val	b4312	fimB	Type 1 fimbriae regulatory protein FimB
U00096	4546426	snp	C	T	T:104 C:0	CDS	+	1331/2637	444/878	missense_variant c.1331C>T p.Ala444Val	b4317	fimD	type I fimbriae usher protein
U00096	4546601	snp	C	T	T:114 C:0	CDS	+	1506/2637	502/878	synonymous_variant c.1506C>T p.Ile502Ile	b4317	fimD	type I fimbriae usher protein
U00096	4572586	snp	C	T	T:121 C:0	CDS	+	173/1518	58/505	missense_variant c.173C>T p.Ser58Phe	b4342	yjiT	putative uncharacterized protein YjiT
U00096	4579677	snp	C	T	T:78 C:0	CDS	-	164/342	55/113	missense_variant c.164G>A p.Gly55Asp	b4347	symE	nucleoid-associated protein SymE
U00096	4587963	snp	C	T	T:74 C:0	CDS	-	903/957	301/318	synonymous_variant c.903G>A p.Gly301Gly	b4352	yjiA	P-loop guanosine triphosphatase YjiA
U00096	4593651	snp	C	T	T:89 C:0	CDS	-	1072/1362	358/453	missense_variant c.1072G>A p.Ala358Thr	b4356	lgoT	galactonate:H(+) symporter
U00096	4594178	snp	C	T	T:80 C:0	CDS	-	545/1362	182/453	missense_variant c.545G>A p.Ser182Asn	b4356	lgoT	galactonate:H(+) symporter
U00096	4599242	snp	C	T	T:73 C:0	CDS	-	200/2292	67/763	missense_variant c.200G>A p.Ser67Asn	b4359	opgB	phosphoglycerol transferase I
U00096	4602123	snp	C	T	T:79 C:0	CDS	-	736/771	246/256	missense_variant c.736G>A p.Ala246Thr	b4364	yjjP	putative succinate exporter YjjP
U00096	4620332	del	CAG	C	C:50 CAG:0	CDS	+	732/1224	244/407	frameshift_variant c.732_733delGA p.Lys245fs	b4383	deoB	phosphopentomutase
U00096	4636925	snp	G	C	C:67 G:0	CDS	+	230/1425	77/474	missense_variant c.230G>C p.Arg77Pro	b4399	creC	sensory histidine kinase CreC
U00096	4637873	snp	C	T	T:101 C:0	CDS	+	1178/1425	393/474	missense_variant c.1178C>T p.Ala393Val	b4399	creC	sensory histidine kinase CreC
U00096	4638240	snp	G	A	A:89 G:0	CDS	+	63/1353	21/450	synonymous_variant c.63G>A p.Leu21Leu	b4400	creD	putative inner membrane protein CreD

## Sheet: OV16
CHROM	POS	TYPE	REF	ALT	EVIDENCE	FTYPE	STRAND	NT_POS	AA_POS	EFFECT	LOCUS_TAG	GENE	PRODUCT
U00096	1647	snp	C	T	T:60 C:0	CDS	+	1311/2463	437/820	synonymous_variant c.1311C>T p.Arg437Arg	b0002	thrA	fused aspartate kinase/homoserine dehydrogenase 1
U00096	2234	snp	C	T	T:78 C:0	CDS	+	1898/2463	633/820	missense_variant c.1898C>T p.Ser633Phe	b0002	thrA	fused aspartate kinase/homoserine dehydrogenase 1
U00096	6036	snp	C	T	T:72 C:0	CDS	-	424/777	142/258	missense_variant c.424G>A p.Asp142Asn	b0006	yaaA	DNA binding and peroxide stress response protein YaaA
U00096	13053	snp	C	T	T:67 C:0	CDS	+	891/1917	297/638	synonymous_variant c.891C>T p.Asn297Asn	b0014	dnaK	chaperone protein DnaK
U00096	22973	snp	C	T	T:65 C:0	CDS	+	583/2817	195/938	synonymous_variant c.583C>T p.Leu195Leu	b0026	ileS	isoleucine--tRNA ligase
U00096	27622	snp	C	T	T:37 C:0	CDS	+	330/915	110/304	synonymous_variant c.330C>T p.Ala110Ala	b0030	rihC	ribonucleoside hydrolase RihC
U00096	30643	snp	C	T	T:69 C:0	CDS	+	993/1149	331/382	synonymous_variant c.993C>T p.Ser331Ser	b0032	carA	carbamoyl-phosphate synthetase small subunit
U00096	34995	snp	C	T	T:76 C:0	CDS	-	377/591	126/196	missense_variant c.377G>A p.Arg126His	b0035	caiE	putative transferase CaiE
U00096	51202	snp	G	A	A:76 G:0	CDS	-	21/843	7/280	synonymous_variant c.21C>T p.Gly7Gly	b0049	apaH	diadenosine tetraphosphatase
U00096	54592	snp	C	T	T:73 C:0	CDS	-	111/1287	37/428	synonymous_variant c.111G>A p.Val37Val	b0053	surA	chaperone SurA
U00096	71038	snp	C	T	T:78 C:0	CDS	+	652/879	218/292	stop_gained c.652C>T p.Gln218*	b0064	araC	DNA-binding transcriptional dual regulator AraC
U00096	72423	snp	A	G	G:62 A:0	CDS	-	505/699	169/232	synonymous_variant c.505T>C p.Leu169Leu	b0066	thiQ	thiamine ABC transporter ATP binding subunit
U00096	73504	snp	C	T	T:50 C:0	CDS	-	1018/1611	340/536	missense_variant c.1018G>A p.Ala340Thr	b0067	thiP	thiamine ABC transporter membrane subunit
U00096	80249	snp	C	A	A:53 C:0	CDS	-	616/1401	206/466	stop_gained c.616G>T p.Glu206*	b0072	leuC	3-isopropylmalate dehydratase subunit LeuC
U00096	85746	snp	C	T	T:78 C:0	CDS	+	117/1725	39/574	synonymous_variant c.117C>T p.Thr39Thr	b0077	ilvI	acetolactate synthase/acetohydroxybutanoate synthase catalytic subunit
U00096	86964	snp	C	T	T:65 C:0	CDS	+	1335/1725	445/574	synonymous_variant c.1335C>T p.Val445Val	b0077	ilvI	acetolactate synthase/acetohydroxybutanoate synthase catalytic subunit
U00096	87266	snp	C	T	T:74 C:0	CDS	+	1637/1725	546/574	missense_variant c.1637C>T p.Thr546Ile	b0077	ilvI	acetolactate synthase/acetohydroxybutanoate synthase catalytic subunit
U00096	88264	snp	C	T	T:63 C:0	CDS	+	237/1005	79/334	synonymous_variant c.237C>T p.Ile79Ile	b0080	cra	DNA-binding transcriptional dual regulator Cra
U00096	91223	snp	C	T	T:65 C:0	CDS	+	192/366	64/121	synonymous_variant c.192C>T p.Thr64Thr	b0083	ftsL	cell division protein FtsL
U00096	95603	snp	C	T	T:53 C:0	CDS	+	954/1359	318/452	synonymous_variant c.954C>T p.Phe318Phe	b0086	murF	D-alanyl-D-alanine-adding enzyme
U00096	98634	snp	C	T	T:64 C:0	CDS	+	232/1245	78/414	missense_variant c.232C>T p.Pro78Ser	b0089	ftsW	peptidoglycan glycosyltransferase FtsW	Cell division
U00096	98738	snp	C	T	T:72 C:0	CDS	+	336/1245	112/414	synonymous_variant c.336C>T p.Ala112Ala	b0089	ftsW	peptidoglycan glycosyltransferase FtsW
U00096	99416	snp	C	T	T:56 C:0	CDS	+	1014/1245	338/414	synonymous_variant c.1014C>T p.His338His	b0089	ftsW	peptidoglycan glycosyltransferase FtsW
U00096	102484	snp	C	T	T:59 C:0	CDS	+	252/921	84/306	synonymous_variant c.252C>T p.Thr84Thr	b0092	ddlB	D-alanine--D-alanine ligase B
U00096	104444	snp	C	T	T:65 C:0	CDS	+	463/1263	155/420	stop_gained c.463C>T p.Gln155*	b0094	ftsA	cell division protein FtsA	Cell division
U00096	105680	snp	C	T	T:56 C:0	CDS	+	376/1152	126/383	synonymous_variant c.376C>T p.Leu126Leu	b0095	ftsZ	cell division protein FtsZ
U00096	106150	snp	C	T	T:60 C:0	CDS	+	846/1152	282/383	synonymous_variant c.846C>T p.Ile282Ile	b0095	ftsZ	cell division protein FtsZ
U00096	107465	snp	A	G	G:75 A:0	CDS	+	909/918	303/305	synonymous_variant c.909A>G p.Val303Val	b0096	lpxC	UDP-3-O-acyl-N-acetylglucosamine deacetylase
U00096	108199	snp	C	T	T:68 C:0	CDS	+	495/513	165/170	synonymous_variant c.495C>T p.Gly165Gly	b0097	secM	SecA translation regulator
U00096	109960	snp	G	A	A:58 G:0	CDS	+	1682/2706	561/901	missense_variant c.1682G>A p.Arg561His	b0098	secA	protein translocation ATPase
U00096	112023	snp	C	T	T:50 C:0	CDS	-	577/744	193/247	missense_variant c.577G>A p.Asp193Asn	b0102	zapD	cell division factor ZapD	Cell division
U00096	114687	snp	G	A	A:82 G:0	CDS	-	1038/1203	346/400	synonymous_variant c.1038C>T p.Asn346Asn	b0106	hofC	inner membrane protein HofC
U00096	162314	snp	G	A	A:50 G:0	CDS	+	210/2430	70/809	synonymous_variant c.210G>A p.Glu70Glu	b0148	hrpB	RNA-dependent NTPase HrpB
U00096	166581	snp	C	T	T:57 C:0	CDS	+	1852/2535	618/844	missense_variant c.1852C>T p.Pro618Ser	b0149	mrcB	PBP1Bgamma	Cell Wall Synthesis and Maintenance
U00096	188237	snp	G	T	T:69 G:0	CDS	-	414/2673	138/890	synonymous_variant c.414C>A p.Val138Val	b0167	glnD	protein-PII uridylyltransferase/uridylyl-removing enzyme
U00096	246747	snp	G	T	T:94 G:0	CDS	+	36/750	12/249	synonymous_variant c.36G>T p.Ser12Ser	b0227	yafL	NlpC/P60 family protein YafL
U00096	284535	snp	T	G	G:33 T:0	CDS	+	1335/1968	445/655	synonymous_variant c.1335T>G p.Ala445Ala	b0269	yagF	D-xylonate dehydratase
U00096	290748	snp	G	A	A:28 G:2	CDS	-	405/504	135/167	synonymous_variant c.405C>T p.His135His	b0274	insB3	IS1 family protein InsB
U00096	313543	snp	G	A	A:103 G:0
U00096	319351	snp	G	A	A:75 G:0	CDS	-	651/1326	217/441	synonymous_variant c.651C>T p.Ile217Ile	b0304	rclA	cupric reductase RclA
U00096	320380	snp	G	A	A:73 G:0	CDS	+	154/855	52/284	missense_variant c.154G>A p.Glu52Lys	b0305	rclR	DNA-binding transcriptional activator RclR
U00096	339979	snp	G	A	A:14 G:0	CDS	+	211/321	71/106	missense_variant c.211G>A p.Val71Met	b0322	yahH	putative uncharacterized protein YahH
U00096	339986	snp	G	A	A:15 G:0	CDS	+	218/321	73/106	missense_variant c.218G>A p.Arg73Gln	b0322	yahH	putative uncharacterized protein YahH
U00096	356866	snp	C	T	T:57 C:0	CDS	+	696/1284	232/427	synonymous_variant c.696C>T p.Ala232Ala	b0337	codA	cytosine/isoguanine deaminase
U00096	363292	snp	G	T	T:61 G:0	CDS	-	3014/3075	1005/1024	stop_gained c.3014C>A p.Ser1005*	b0344	lacZ	beta-galactosidase
U00096	378690	snp	C	T	T:65 C:0	CDS	-	882/1110	294/369	synonymous_variant c.882G>A p.Gln294Gln	b0356	frmA	S-(hydroxymethyl)glutathione dehydrogenase
U00096	384628	snp	C	T	T:93 C:0
U00096	388838	snp	C	T	T:47 C:0	CDS	-	890/975	297/324	missense_variant c.890G>A p.Ser297Asn	b0369	hemB	porphobilinogen synthase
U00096	390421	snp	C	T	T:89 C:0	CDS	+	171/2907	57/968	synonymous_variant c.171C>T p.Asn57Asn	b4580	yaiT	putative autotransporter YaiT
U00096	399650	snp	C	T	T:67 C:0	CDS	+	58/213	20/70	missense_variant c.58C>T p.Leu20Phe	b0380	yaiZ	DUF2754 domain-containing protein YaiZ
U00096	400126	snp	C	T	T:45 C:0	CDS	-	798/1095	266/364	synonymous_variant c.798G>A p.Ala266Ala	b0381	ddlA	D-alanine--D-alanine ligase A
U00096	401494	snp	C	T	T:65 C:0	CDS	+	109/261	37/86	missense_variant c.109C>T p.Leu37Phe	b0382	iraP	anti-adaptor protein IraP
U00096	403662	snp	C	T	T:69 C:0
U00096	405259	snp	C	T	T:55 C:0	CDS	-	386/810	129/269	missense_variant c.386G>A p.Gly129Glu	b0386	proC	pyrroline-5-carboxylate reductase
U00096	405590	snp	C	T	T:52 C:0	CDS	-	55/810	19/269	missense_variant c.55G>A p.Gly19Ser	b0386	proC	pyrroline-5-carboxylate reductase
U00096	411296	snp	C	T	T:69 C:0
U00096	416040	snp	C	T	T:54 C:0	CDS	-	913/1203	305/400	missense_variant c.913G>A p.Val305Ile	b0398	sbcD	ATP-dependent structure-specific DNA nuclease - SbcD subunit
U00096	431530	snp	A	G	G:81 A:1	CDS	-	484/885	162/294	missense_variant c.484T>C p.Ser162Pro	b0411	tsx	nucleoside-specific channel-forming protein Tsx
U00096	502750	snp	C	T	T:62 C:0	CDS	-	489/1677	163/558	synonymous_variant c.489G>A p.Leu163Leu	b0478	ybaL	putative transporter YbaL
U00096	541744	snp	C	T	T:79 C:0	CDS	+	1180/1302	394/433	missense_variant c.1180C>T p.Pro394Ser	b0513	ybbY	putative purine transporter
U00096	556741	snp	C	T	T:49 C:0	CDS	-	133/213	45/70	missense_variant c.133G>A p.Val45Ile	b0528	ybcJ	putative RNA-binding protein YbcJ
U00096	587774	complex	CTGGC	TTGGT	TTGGT:62 CTGGC:0	CDS	-	208/891	68/296	missense_variant c.204_208delGCCAGinsACCAA p.Glu70Lys	b0567	ybcH	putative exopolysaccharide secretion system auxiliary component
U00096	591437	snp	A	G	G:59 A:0	CDS	-	1742/2238	581/745	missense_variant c.1742T>C p.Leu581Ser	b0569	nfrB	cyclic di-3', 5'-guanylate-activated glycosyltransferase
U00096	601593	snp	T	C	C:32 T:0	CDS	+	2880/3144	960/1047	synonymous_variant c.2880T>C p.Asn960Asn	b0575	cusA	copper/silver export system RND permease
U00096	627246	snp	G	A	A:52 G:0	CDS	+	1177/1611	393/536	missense_variant c.1177G>A p.Gly393Ser	b0594	entE	2, 3-dihydroxybenzoate-AMP ligase
U00096	628017	snp	G	A	A:51 G:0	CDS	+	324/858	108/285	synonymous_variant c.324G>A p.Val108Val	b0595	entB	enterobactin synthase component B
U00096	628922	snp	G	A	A:46 G:0	CDS	+	372/747	124/248	synonymous_variant c.372G>A p.Gly124Gly	b0596	entA	2, 3-dihydro-2
U00096	645343	snp	C	T	T:64 C:0	CDS	-	1238/1464	413/487	missense_variant c.1238G>A p.Gly413Asp	b0612	citT	citrate:succinate antiporter
U00096	661082	snp	G	A	A:78 G:1	CDS	-	297/954	99/317	synonymous_variant c.297C>T p.Gly99Gly	b0629	ybeF	putative DNA-binding transcriptional regulator YbeF
U00096	690948	snp	G	A	A:60 G:0	CDS	-	837/879	279/292	synonymous_variant c.837C>T p.Val279Val	b0658	ybeX	CorC-HlyC family protein YbeX
U00096	700038	snp	G	A	A:72 G:0	CDS	-	289/753	97/250	missense_variant c.289C>T p.His97Tyr	b0675	umpH	UMP phosphatase
U00096	707175	snp	C	T	T:57 C:0	CDS	+	1083/1665	361/554	synonymous_variant c.1083C>T p.Gly361Gly	b0680	glnS	glutamine--tRNA ligase
U00096	708176	snp	C	T	T:85 C:0
U00096	709989	snp	C	T	T:83 C:1	CDS	+	200/327	67/108	missense_variant c.200C>T p.Ala67Val	b0682	chiQ	lipoprotein ChiQ
U00096	712035	snp	G	T	T:58 G:0
U00096	713854	mnp	GG	AA	AA:65 GG:0	CDS	+	297/1641	99/546	missense_variant c.297_298delGGinsAA p.Glu100Lys	b0688	pgm	phosphoglucomutase
U00096	772251	snp	C	T	T:63 C:0	CDS	+	794/1569	265/522	missense_variant c.794C>T p.Ala265Val	b0733	cydA	cytochrome bd-I subunit 1
U00096	782957	snp	C	T	T:58 C:0	CDS	+	873/1044	291/347	synonymous_variant c.873C>T p.Cys291Cys	b0750	nadA	quinolinate synthase
U00096	789633	complex	AC	TA	TA:57 AC:0	CDS	-	347/1149	116/382	stop_gained c.346_347delGTinsTA p.Val116*	b0757	galK	galactokinase
U00096	791607	snp	C	T	T:57 C:0	CDS	-	449/1017	150/338	missense_variant c.449G>A p.Gly150Asp	b0759	galE	UDP-glucose 4-epimerase
U00096	805393	snp	A	T	T:64 A:0	CDS	+	1891/2262	631/753	missense_variant c.1891A>T p.Met631Leu	b0771	ybhJ	putative hydratase YbhJ
U00096	809217	mnp	CA	AG	AG:59 CA:0	CDS	-	41/1290	14/429	missense_variant c.40_41delTGinsCT p.Trp14Leu	b0774	bioA	adenosylmethionine-8-amino-7-oxononanoate aminotransferase
U00096	850943	snp	C	T	T:70 C:0	CDS	+	494/516	165/171	missense_variant c.494C>T p.Ala165Val	b0814	ompX	outer membrane protein X
U00096	869656	snp	C	T	T:65 C:0	CDS	+	246/1539	82/512	synonymous_variant c.246C>T p.Ser82Ser	b0830	gsiB	glutathione ABC transporter periplasmic binding protein
U00096	968837	snp	G	A	A:46 G:0	CDS	+	472/987	158/328	missense_variant c.472G>A p.Asp158Asn	b0915	lpxK	tetraacyldisaccharide 4'-kinase
U00096	1036645	snp	T	A	A:53 T:0	CDS	+	292/399	98/132	missense_variant c.292T>A p.Phe98Ile	b0976	hyaE	putative HyaA chaperone
U00096	1040126	snp	G	T	T:49 G:0	CDS	+	831/1137	277/378	synonymous_variant c.831G>T p.Leu277Leu	b0979	appB	cytochrome bd-II subunit 2
U00096	1061935	snp	G	A	A:34 G:0	CDS	+	137/600	46/199	missense_variant c.137G>A p.Ser46Asn	b0998	torD	trimethylamine-N-oxide reductase-specific chaperone
U00096	1069743	snp	C	T	T:52 C:0	CDS	-	97/1329	33/442	missense_variant c.97G>A p.Ala33Thr	b1006	rutG	pyrimidine:H(+) symporter
U00096	1111727	complex	CC	TT	TT:54 CC:0	CDS	+	865/2544	289/847	missense_variant c.865_866delCCinsTT p.Pro289Leu	b1049	opgH	osmoregulated periplasmic glucans biosynthesis protein H
U00096	1136146	snp	G	A	A:62 G:0	CDS	+	583/699	195/232	missense_variant c.583G>A p.Val195Ile	b1079	flgH	flagellar L-ring protein
U00096	1155709	snp	G	A	A:72 G:0	CDS	+	586/642	196/213	missense_variant c.586G>A p.Val196Met	b1098	tmk	Tmk
U00096	1169836	snp	A	G	G:53 A:0	CDS	-	539/963	180/320	missense_variant c.539T>C p.Leu180Pro	b1113	ldtC	LD-transpeptidase LdtC	Cell Wall Synthesis and Maintenance
U00096	1189980	snp	A	G	G:75 A:0	CDS	-	468/672	156/223	synonymous_variant c.468T>C p.Thr156Thr	b1130	phoP	DNA-binding transcriptional dual regulator PhoP
U00096	1196220	snp	C	T	T:30 C:0	CDS	+	1098/1251	366/416	synonymous_variant c.1098C>T p.His366His	b1136	icd	isocitrate dehydrogenase
U00096	1196232	snp	C	T	T:27 C:0	CDS	+	1110/1251	370/416	synonymous_variant c.1110C>T p.Thr370Thr	b1136	icd	isocitrate dehydrogenase
U00096	1196245	complex	TTA	CTG	CTG:25 TTA:0	CDS	+	1123/1251	375/416	synonymous_variant c.1123_1125delTTAinsCTG p.376	b1136	icd	isocitrate dehydrogenase
U00096	1196277	complex	CGCGAAA	TGCCAAG	TGCCAAG:10 CGCGAAA:0	CDS	+	1155/1251	385/416	synonymous_variant c.1155_1161delCGCGAAAinsTGCCAAG p.388	b1136	icd	isocitrate dehydrogenase
U00096	1271399	snp	C	T	T:78 C:0	CDS	-	451/1101	151/366	missense_variant c.451G>A p.Ala151Thr	b1216	chaA	Na(+)/K(+):H(+) antiporter ChaA
U00096	1276230	snp	C	T	T:57 C:0	CDS	-	1389/1797	463/598	synonymous_variant c.1389G>A p.Pro463Pro	b1222	narX	sensor histidine kinase NarX
U00096	1287248	snp	G	T	T:18 G:0	tRNA	-			non_coding_transcript_variant	b1230	tyrV	tRNA-Tyr
U00096	1287294	snp	C	G	G:12 C:0	tRNA	-			non_coding_transcript_variant	b1230	tyrV	tRNA-Tyr
U00096	1287588	snp	C	G	G:17 C:0	tRNA	-			non_coding_transcript_variant	b1231	tyrT	tRNA-Tyr
U00096	1300777	snp	C	T	T:62 C:0
U00096	1301992	snp	A	T	T:84 A:0	CDS	+	811/1632	271/543	missense_variant c.811A>T p.Asn271Tyr	b1243	oppA	oligopeptide ABC transporter periplasmic binding protein	Oligopeptide Transport, Cell wall recycling
U00096	1304581	snp	C	T	T:67 C:0	CDS	+	748/909	250/302	missense_variant c.748C>T p.Pro250Ser	b1245	oppC	murein tripeptide ABC transporter/oligopeptide ABC transporter inner membrane subunit OppC	Oligopeptide Transport, Cell wall recycling
U00096	1305633	mnp	CG	TT	TT:70 CG:0	CDS	+	880/1014	294/337	missense_variant c.880_881delCGinsTT p.Arg294Leu	b1246	oppD	murein tripeptide ABC transporter/oligopeptide ABC transporter ATP binding subunit OppD	Oligopeptide Transport, Cell wall recycling
U00096	1306736	snp	T	G	G:57 T:0	CDS	+	973/1005	325/334	missense_variant c.973T>G p.Ser325Ala	b1247	oppF	murein tripeptide ABC transporter/oligopeptide ABC transporter ATP binding subunit OppF	Oligopeptide Transport, Cell wall recycling
U00096	1307934	snp	C	T	T:65 C:0	CDS	-	712/1461	238/486	missense_variant c.712G>A p.Gly238Ser	b1249	clsA	cardiolipin synthase A
U00096	1310770	snp	A	G	G:75 A:0	CDS	-	96/297	32/98	synonymous_variant c.96T>C p.His32His	b1251	yciI	protein YciI
U00096	1315384	snp	G	A	A:83 G:1	CDS	-	387/501	129/166	synonymous_variant c.387C>T p.Tyr129Tyr	b1258	yciF	DUF892 domain-containing protein YciF
U00096	1317129	snp	G	A	A:48 G:0	CDS	-	94/807	32/268	stop_gained c.94C>T p.Gln32*	b1260	trpA	tryptophan synthase subunit alpha
U00096	1322325	snp	G	A	A:60 G:0	CDS	-	622/1563	208/520	missense_variant c.622C>T p.Leu208Phe	b1264	trpE	anthranilate synthase subunit TrpE
U00096	1345822	snp	G	A	A:65 G:0	CDS	-	921/1986	307/661	synonymous_variant c.921C>T p.Asp307Asp	b1285	pdeR	cyclic di-GMP phosphodiesterase PdeR
U00096	1356932	snp	G	A	A:52 G:0	CDS	-	179/1644	60/547	missense_variant c.179C>T p.Thr60Ile	b1294	sapA	putative periplasmic binding protein SapA
U00096	1357202	snp	C	T	T:73 C:0
U00096	1358859	snp	T	C	C:58 T:0	CDS	-	329/1386	110/461	missense_variant c.329A>G p.Tyr110Cys	b1296	puuP	putrescine:H(+) symporter PuuP
U00096	1366433	snp	G	A	A:43 G:0	CDS	+	884/1266	295/421	missense_variant c.884G>A p.Gly295Asp	b1302	puuE	4-aminobutyrate aminotransferase PuuE
U00096	1400978	snp	C	T	T:66 C:0	CDS	-	796/1527	266/508	missense_variant c.796G>A p.Gly266Ser	b1336	abgT	p-aminobenzoyl glutamate:H(+) symporter
U00096	1402540	snp	G	A	A:76 G:0	CDS	-	716/1446	239/481	missense_variant c.716C>T p.Thr239Ile	b1337	abgB	p-aminobenzoyl-glutamate hydrolase subunit B
U00096	1452953	snp	G	A	A:45 G:0	CDS	-	690/2046	230/681	synonymous_variant c.690C>T p.Phe230Phe	b1387	paaZ	fused 3-oxo-5, 6-dehydrosuberyl-CoA semialdehyde dehydrogenase and oxepin-CoA hydrolase
U00096	1472911	snp	C	T	T:70 C:0	CDS	+	4958/6060	1653/2019	missense_variant c.4958C>T p.Ala1653Val	b4492	ydbA	putative outer membrane protein N-terminal fragment
U00096	1473194	snp	C	T	T:67 C:0	CDS	+	5241/6060	1747/2019	synonymous_variant c.5241C>T p.Asn1747Asn	b4492	ydbA	putative outer membrane protein N-terminal fragment
U00096	1501192	snp	C	T	T:59 C:0	CDS	+	620/993	207/330	missense_variant c.620C>T p.Pro207Leu	b1429	tehA	tellurite resistance protein
U00096	1530414	snp	C	T	T:106 C:0	CDS	-	91/186	31/61	missense_variant c.91G>A p.Val31Met	b4745	yncO	protein YncO
U00096	1549293	snp	C	T	T:76 C:0	CDS	+	1893/3048	631/1015	synonymous_variant c.1893C>T p.Arg631Arg	b1474	fdnG	formate dehydrogenase N subunit alpha
U00096	1610076	snp	T	G	G:57 T:0	CDS	-	605/1452	202/483	missense_variant c.605A>C p.Asp202Ala	b1521	uxaB	tagaturonate reductase
U00096	1643679	snp	A	T	T:53 A:0	CDS	-	626/1050	209/349	missense_variant c.626T>A p.Leu209Gln	b1560	ydfU	protein YdfU
U00096	1652331	snp	T	C	C:64 T:0
U00096	1663552	snp	A	T	T:61 A:0	CDS	+	563/618	188/205	missense_variant c.563A>T p.Asn188Ile	b1589	ynfG	putative oxidoreductase YnfG
U00096	1721136	snp	C	T	T:73 C:0	CDS	+	112/237	38/78	missense_variant c.112C>T p.Leu38Phe	b1643	ydhI	DUF1656 domain-containing protein YdhI
U00096	1726383	snp	G	A	A:54 G:0	CDS	+	361/600	121/199	missense_variant c.361G>A p.Asp121Asn	b1649	nemR	DNA-binding transcriptional repressor NemR
U00096	1740366	snp	G	A	A:60 G:0	CDS	+	456/1212	152/403	stop_gained c.456G>A p.Trp152*	b1660	punC	purine nucleoside transporter PunC
U00096	1743473	snp	G	A	A:71 G:0	CDS	+	17/1374	6/457	missense_variant c.17G>A p.Ser6Asn	b1663	mdtK	multidrug efflux pump MdtK
U00096	1757756	snp	G	A	A:55 G:0	CDS	-	970/1005	324/334	missense_variant c.970C>T p.Pro324Ser	b1678	ldtE	LD-transpeptidase LdtE	Cell Wall Synthesis and Maintenance
U00096	1769718	snp	G	A	A:45 G:0	CDS	+	645/1113	215/370	synonymous_variant c.645G>A p.Ala215Ala	b1688	ydiK	putative transporter YdiK
U00096	1773063	snp	G	A	A:78 G:0	CDS	+	552/1266	184/421	synonymous_variant c.552G>A p.Leu184Leu	b1691	ydiN	putative transporter YdiN
U00096	1776715	snp	A	T	T:62 A:0	CDS	+	1129/1596	377/531	missense_variant c.1129A>T p.Ser377Cys	b1694	ydiF	putative acetate-CoA transferase YdiF
U00096	1781503	snp	G	A	A:40 G:0	CDS	+	109/1290	37/429	missense_variant c.109G>A p.Gly37Ser	b1699	ydiS	putative electron transfer flavoprotein-quinone oxidoreductase YdiS
U00096	1798186	snp	G	A	A:73 G:0	CDS	-	757/984	253/327	missense_variant c.757C>T p.Pro253Ser	b1714	pheS	phenylalanine--tRNA ligase subunit alpha
U00096	1805930	snp	G	A	A:73 G:0	CDS	-	154/759	52/252	missense_variant c.154C>T p.Leu52Phe	b1722	ydiY	acid-inducible putative outer membrane protein YdiY
U00096	1807161	snp	G	A	A:49 G:0	CDS	+	792/930	264/309	synonymous_variant c.792G>A p.Leu264Leu	b1723	pfkB	6-phosphofructokinase 2
U00096	1816850	snp	G	A	A:55 G:0	CDS	-	286/750	96/249	missense_variant c.286C>T p.Pro96Ser	b1733	chbG	chitooligosaccharide monodeacetylase ChbG
U00096	1822806	snp	G	A	A:74 G:0	CDS	+	349/828	117/275	missense_variant c.349G>A p.Ala117Thr	b1740	nadE	NH3-dependent NAD(+) synthetase
U00096	1841394	snp	G	A	A:61 G:0	CDS	-	10/621	4/206	missense_variant c.10C>T p.Arg4Cys	b1758	ynjF	CDP-alcohol phosphatidyltransferase domain-containing protein YnjF
U00096	1845039	ins	C	CT	CT:22 C:2	CDS	-	1921/1962	641/653	frameshift_variant c.1921dupA p.Ser641fs	b1763	topB	DNA topoisomerase III	DNA Replication and Topology
U00096	1848743	snp	G	A	A:70 G:0
U00096	1849541	snp	G	A	A:66 G:0	CDS	+	705/1857	235/618	synonymous_variant c.705G>A p.Leu235Leu	b1766	sppA	protease IV a signal peptide peptidase
U00096	1876878	snp	C	T	T:79 C:0
U00096	1933301	snp	G	A	A:59 G:0	CDS	-	1304/1812	435/603	missense_variant c.1304C>T p.Ser435Phe	b1851	edd	phosphogluconate dehydratase
U00096	1939743	snp	C	T	T:68 C:1	CDS	-	451/972	151/323	missense_variant c.451G>A p.Ala151Thr	b1855	lpxM	Lipid A biosynthesis myristoyltransferase	Lipid A Biosynthesis
U00096	1941101	snp	G	A	A:63 G:0	CDS	-	535/1323	179/440	stop_gained c.535C>T p.Gln179*	b1856	mepM	peptidoglycan endopeptidase MepM	Cell Wall Synthesis and Maintenance
U00096	1941890	snp	G	A	A:70 G:0	CDS	-	694/933	232/310	stop_gained c.694C>T p.Gln232*	b1857	znuA	Zn(2(+)) ABC transporter periplasmic binding protein
U00096	1951530	snp	G	A	A:44 G:0	CDS	+	136/819	46/272	missense_variant c.136G>A p.Val46Ile	b1868	yecE	DUF72 domain-containing protein YecE
U00096	1979505	snp	G	A	A:83 G:0
U00096	1991384	snp	G	A	A:33 G:0	CDS	-	236/666	79/221	missense_variant c.236C>T p.Ala79Val	b1908	yecA	putative iron-binding protein YecA
U00096	1991539	snp	G	A	A:60 G:0	CDS	-	81/666	27/221	synonymous_variant c.81C>T p.Ile27Ile	b1908	yecA	putative iron-binding protein YecA
U00096	1992978	snp	C	T	T:60 C:0	CDS	-	1729/1833	577/610	missense_variant c.1729G>A p.Gly577Ser	b1913	uvrC	UvrABC excision nuclease subunit C	DNA repair
U00096	2006032	snp	G	A	A:65 G:0	CDS	+	320/366	107/121	missense_variant c.320G>A p.Gly107Asp	b1926	fliT	flagellar biosynthesis protein FliT
U00096	2015294	snp	C	T	T:42 C:0	CDS	+	415/996	139/331	missense_variant c.415C>T p.Arg139Cys	b1939	fliG	flagellar motor switch protein FliG
U00096	2030349	snp	C	T	T:58 C:0	CDS	+	811/921	271/306	synonymous_variant c.811C>T p.Leu271Leu	b1959	yedA	putative transporter YedA
U00096	2040433	snp	C	A	A:62 C:0	CDS	+	956/1005	319/334	missense_variant c.956C>A p.Ala319Asp	b1971	msrP	protein-L-methionine sulfoxide reductase catalytic subunit MsrP
U00096	2053871	snp	C	T	T:50 C:0	CDS	+	229/1317	77/438	missense_variant c.229C>T p.Arg77Cys	b1981	shiA	shikimate:H(+) symporter
U00096	2058044	snp	C	T	T:74 C:0	tRNA	-			non_coding_transcript_variant	b1984	asnW	tRNA-Asn
U00096	2062400	snp	C	T	T:70 C:0	CDS	-	924/933	308/310	synonymous_variant c.924G>A p.Gln308Gln	b1990	ldtA	LD-transpeptidase LdtA
U00096	2062549	snp	C	T	T:71 C:0	CDS	-	775/933	259/310	missense_variant c.775G>A p.Glu259Lys	b1990	ldtA	LD-transpeptidase LdtA	Cell Wall Synthesis and Maintenance
U00096	2077178	snp	C	T	T:54 C:0	CDS	+	67/369	23/122	missense_variant c.67C>T p.Pro23Ser	b2004	cbeA	cytoskeleton bundling-enhancing antitoxin CbeA
U00096	2078293	snp	C	T	T:85 C:0
U00096	2088342	snp	A	G	G:60 A:0	CDS	-	787/825	263/274	missense_variant c.787T>C p.Tyr263His	b2016	yeeZ	putative epimerase YeeZ
U00096	2092981	del	CGCTG	C	C:45 CGCTG:0	CDS	+	599/1071	200/356	frameshift_variant c.599_602delTGGC p.Leu200fs	b2021	hisC	histidinol-phosphate aminotransferase
U00096	2095293	snp	C	T	T:47 C:0	CDS	+	169/738	57/245	missense_variant c.169C>T p.Pro57Ser	b2024	hisA	1-(5-phosphoribosyl)-5-[(5- phosphoribosylamino)methylideneamino]imidazole-4- carboxamide isomerase
U00096	2096980	snp	G	A	A:54 G:0	CDS	+	367/612	123/203	missense_variant c.367G>A p.Ala123Thr	b2026	hisI	putative bifunctional phosphoribosyl-AMP cyclohydrolase/phosphoribosyl-ATP pyrophosphatase
U00096	2100967	snp	C	T	T:76 C:0	CDS	-	302/1407	101/468	missense_variant c.302G>A p.Gly101Asp	b2029	gnd	6-phosphogluconate dehydrogenase decarboxylating
U00096	2105450	snp	C	T	T:91 C:0	CDS	-	608/993	203/330	missense_variant c.608G>A p.Ser203Asn	b2034	wbbI	beta-1, 6-galactofuranosyltransferase WbbI
U00096	2105868	snp	C	T	T:98 C:0	CDS	-	190/993	64/330	missense_variant c.190G>A p.Asp64Asn	b2034	wbbI	beta-1, 6-galactofuranosyltransferase WbbI
U00096	2106078	snp	C	T	T:108 C:0	CDS	-	1149/1167	383/388	synonymous_variant c.1149G>A p.Lys383Lys	b2035	wbbH	putative O-antigen polymerase
U00096	2107457	snp	C	T	T:82 C:0	CDS	-	873/1104	291/367	synonymous_variant c.873G>A p.Lys291Lys	b2036	glf	UDP-galactopyranose mutase
U00096	2122020	snp	C	T	T:56 C:1	CDS	-	960/1371	320/456	synonymous_variant c.960G>A p.Lys320Lys	b2048	cpsG	phosphomannomutase
U00096	2129054	snp	C	T	T:60 C:2	CDS	-	597/747	199/248	synonymous_variant c.597G>A p.Gly199Gly	b2055	wcaE	GDP-Fuc:2/3-O-Ac-alpha-L-Fuc-(1->3)-alpha-D-Glc- PP-Und alpha-(1, 4)-fucosyltransferase
U00096	2129314	snp	C	T	T:58 C:0	CDS	-	337/747	113/248	missense_variant c.337G>A p.Val113Met	b2055	wcaE	GDP-Fuc:2/3-O-Ac-alpha-L-Fuc-(1->3)-alpha-D-Glc- PP-Und alpha-(1, 4)-fucosyltransferase
U00096	2129338	snp	T	C	C:61 T:0	CDS	-	313/747	105/248	missense_variant c.313A>G p.Lys105Glu	b2055	wcaE	GDP-Fuc:2/3-O-Ac-alpha-L-Fuc-(1->3)-alpha-D-Glc- PP-Und alpha-(1, 4)-fucosyltransferase
U00096	2139261	snp	C	T	T:68 C:0	CDS	+	1360/1584	454/527	synonymous_variant c.1360C>T p.Leu454Leu	b2063	yegH	inner membrane protein YegH
U00096	2141345	snp	C	T	T:69 C:0	CDS	-	268/1854	90/617	missense_variant c.268G>A p.Ala90Thr	b2064	asmA	putative assembly protein AsmA
U00096	2144102	snp	C	T	T:67 C:0	CDS	+	837/3318	279/1105	synonymous_variant c.837C>T p.Pro279Pro	b2067	dgcE	putative diguanylate cyclase DgcE
U00096	2147378	snp	C	T	T:62 C:0	CDS	-	163/849	55/282	missense_variant c.163G>A p.Ala55Thr	b2068	alkA	DNA-3-methyladenine glycosylase 2
U00096	2147766	snp	C	T	T:66 C:0	CDS	+	93/1353	31/450	synonymous_variant c.93C>T p.Ser31Ser	b2069	yegD	HSP70 family protein YegD
U00096	2150331	snp	C	T	T:56 C:0	CDS	-	655/1947	219/648	missense_variant c.655G>A p.Gly219Arg	b2070	yegI	putative serine/threonine-protein kinase YegI
U00096	2152078	snp	C	T	T:51 C:1	CDS	-	395/762	132/253	missense_variant c.395G>A p.Gly132Asp	b2072	pphC	protein-serine/threonine phosphatase PphC
U00096	2152625	snp	C	T	T:58 C:0	CDS	-	504/660	168/219	synonymous_variant c.504G>A p.Thr168Thr	b2073	yegL	IPR002035 domain-containing protein YegL
U00096	2155647	snp	C	T	T:43 C:0	CDS	+	385/3123	129/1040	missense_variant c.385C>T p.Pro129Ser	b2075	mdtB	multidrug efflux pump RND permease subunit MdtB
U00096	2162466	snp	C	T	T:61 C:0	CDS	+	1003/1416	335/471	synonymous_variant c.1003C>T p.Leu335Leu	b2077	mdtD	putative multidrug efflux pump MdtD
U00096	2166607	snp	G	A	A:54 G:0	CDS	+	940/1362	314/453	missense_variant c.940G>A p.Ala314Thr	b2081	trhP	tRNA wobble base hydroxylation protein TrhP
U00096	2167363	snp	C	T	T:79 C:0	CDS	-	158/219	53/72	missense_variant c.158G>A p.Gly53Glu	b2082	ogrK	prophage P2 late control protein OgrK
U00096	2173360	del	ACC	A	A:55 ACC:0
U00096	2173837	snp	C	T	T:38 C:0
U00096	2177050	snp	C	T	T:64 C:0	CDS	-	155/855	52/284	missense_variant c.155G>A p.Gly52Asp	b2096	gatY	tagatose-1, 6-bisphosphate aldolase 2
U00096	2183541	snp	C	T	T:63 C:0	CDS	-	111/819	37/272	synonymous_variant c.111G>A p.Ser37Ser	b2102	yegX	putative glycosyl hydrolase YegX
U00096	2188087	snp	T	C	C:85 T:0	CDS	-	328/1035	110/344	missense_variant c.328A>G p.Thr110Ala	b2108	yehA	putative fimbrial adhesin YehA
U00096	2188495	snp	C	T	T:76 C:1	CDS	-	2416/2481	806/826	missense_variant c.2416G>A p.Gly806Arg	b2109	yehB	putative fimbrial usher protein YehB
U00096	2190425	snp	C	T	T:75 C:0	CDS	-	486/2481	162/826	synonymous_variant c.486G>A p.Gln162Gln	b2109	yehB	putative fimbrial usher protein YehB
U00096	2193075	snp	G	A	A:61 G:0	CDS	-	1094/1110	365/369	missense_variant c.1094C>T p.Ser365Phe	b2113	mrp	P-loop NTPase family protein Mrp
U00096	2195035	snp	G	A	A:58 G:0	CDS	+	736/2034	246/677	missense_variant c.736G>A p.Ala246Thr	b2114	metG	methionine--tRNA ligase
U00096	2199457	snp	C	T	T:54 C:1
U00096	2203465	snp	C	T	T:63 C:0	CDS	+	3187/3633	1063/1210	missense_variant c.3187C>T p.Pro1063Ser	b2118	yehI	DUF4132 domain-containing protein YehI
U00096	2209941	snp	C	T	T:55 C:0	CDS	+	842/1845	281/614	missense_variant c.842C>T p.Ala281Val	b2122	yehQ	SWIM zinc finger domains-containing protein YehQ
U00096	2210390	snp	C	T	T:41 C:0	CDS	+	1291/1845	431/614	missense_variant c.1291C>T p.Pro431Ser	b2122	yehQ	SWIM zinc finger domains-containing protein YehQ
U00096	2211842	snp	C	T	T:58 C:1	CDS	-	355/471	119/156	missense_variant c.355G>A p.Glu119Lys	b2124	yehS	DUF1456 domain-containing protein YehS
U00096	2215138	snp	C	T	T:50 C:0	CDS	+	273/732	91/243	synonymous_variant c.273C>T p.Tyr91Tyr	b2127	mlrA	DNA-binding transcriptional activator MlrA
U00096	2217603	snp	C	T	T:50 C:1	CDS	-	955/1158	319/385	missense_variant c.955G>A p.Val319Met	b2130	yehY	glycine betaine ABC transporter membrane subunit YehY
U00096	2218150	snp	C	T	T:48 C:0	CDS	-	408/1158	136/385	stop_gained c.408G>A p.Trp136*	b2130	yehY	glycine betaine ABC transporter membrane subunit YehY
U00096	2236091	snp	C	T	T:68 C:0	CDS	+	827/1236	276/411	missense_variant c.827C>T p.Ala276Val	b2147	preA	dihydropyrimidine dehydrogenase (NAD(+)) subunit PreA
U00096	2236237	snp	C	T	T:69 C:0	CDS	+	973/1236	325/411	missense_variant c.973C>T p.Pro325Ser	b2147	preA	dihydropyrimidine dehydrogenase (NAD(+)) subunit PreA
U00096	2242485	snp	C	T	T:54 C:0	CDS	-	483/1158	161/385	stop_gained c.483G>A p.Trp161*	b2152	yeiB	DUF418 domain-containing protein YeiB
U00096	2243509	snp	C	T	T:76 C:0	CDS	-	144/669	48/222	missense_variant c.144G>A p.Met48Ile	b2153	folE	GTP cyclohydrolase 1
U00096	2247324	snp	C	T	T:67 C:0	CDS	-	1209/1470	403/489	synonymous_variant c.1209G>A p.Gln403Gln	b2156	lysP	lysine:H(+) symporter
U00096	2248498	snp	C	T	T:79 C:0	CDS	-	35/1470	12/489	missense_variant c.35G>A p.Gly12Asp	b2156	lysP	lysine:H(+) symporter
U00096	2248621	snp	C	T	T:68 C:1
U00096	2249532	snp	C	T	T:61 C:0	CDS	-	87/882	29/293	synonymous_variant c.87G>A p.Leu29Leu	b2157	yeiE	DNA-binding transcriptional regulator YeiE
U00096	2252864	snp	C	T	T:54 C:0
U00096	2262991	snp	C	T	T:58 C:0	CDS	-	505/1131	169/376	missense_variant c.505G>A p.Ala169Thr	b2169	fruB	fructose-specific PTS multiphosphoryl transfer protein FruB
U00096	2271216	snp	C	T	T:67 C:0	CDS	+	491/1557	164/518	missense_variant c.491C>T p.Ala164Val	b2176	pdeN	putative c-di-GMP phosphodiesterase PdeN
U00096	2277036	snp	C	T	T:57 C:0	CDS	+	737/1590	246/529	missense_variant c.737C>T p.Ala246Val	b2180	yejF	putative oligopeptide ABC transporter ATP binding subunit YejF
U00096	2280380	snp	C	T	T:62 C:0	CDS	-	104/696	35/231	missense_variant c.104G>A p.Arg35His	b2183	rsuA	16S rRNA pseudouridine(516) synthase
U00096	2283348	snp	C	T	T:57 C:0	CDS	-	600/1008	200/335	synonymous_variant c.600G>A p.Gly200Gly	b2186	yejK	nucleoid-associated protein YejK
U00096	2286606	snp	C	T	T:62 C:0	CDS	-	2375/2591	792/862	missense_variant c.2375G>A p.Arg792Gln	b2190	yejO	adhesin-like autotransporter YejO
U00096	2293236	snp	C	T	T:40 C:2	CDS	-	1669/1944	557/647	missense_variant c.1669G>A p.Glu557Lys	b2196	ccmF	holocytochrome c synthase CcmF component
U00096	2293352	snp	C	T	T:63 C:0	CDS	-	1553/1944	518/647	missense_variant c.1553G>A p.Gly518Asp	b2196	ccmF	holocytochrome c synthase CcmF component
U00096	2294067	snp	C	T	T:39 C:0	CDS	-	838/1944	280/647	missense_variant c.838G>A p.Ala280Thr	b2196	ccmF	holocytochrome c synthase CcmF component
U00096	2296420	snp	C	T	T:57 C:1	CDS	-	605/663	202/220	missense_variant c.605G>A p.Gly202Asp	b2200	ccmB	cytochrome c maturation protein B
U00096	2298007	snp	C	T	T:63 C:0	CDS	-	253/603	85/200	missense_variant c.253G>A p.Ala85Thr	b2202	napC	periplasmic nitrate reductase cytochrome c protein
U00096	2298944	snp	C	T	T:60 C:0	CDS	-	635/864	212/287	missense_variant c.635G>A p.Ser212Asn	b2204	napH	ferredoxin-type protein NapH
U00096	2302605	snp	C	T	T:43 C:0	CDS	-	149/2487	50/828	missense_variant c.149G>A p.Gly50Asp	b2206	napA	periplasmic nitrate reductase subunit NapA
U00096	2306034	snp	C	T	T:52 C:0	CDS	-	721/1647	241/548	missense_variant c.721G>A p.Asp241Asn	b2210	mqo	malate:quinone oxidoreductase
U00096	2308472	snp	C	T	T:67 C:0	CDS	-	144/1644	48/547	synonymous_variant c.144G>A p.Leu48Leu	b2211	yojI	ABC transporter family protein/microcin J25 efflux protein
U00096	2309918	snp	C	T	T:49 C:0	CDS	-	488/1065	163/354	missense_variant c.488G>A p.Ser163Asn	b2213	ada	DNA-binding transcriptional dual regulator/DNA repair protein Ada
U00096	2311510	snp	C	T	T:67 C:0	CDS	-	25/1056	9/351	missense_variant c.25G>A p.Ala9Thr	b2214	ftp	FAD:protein FMN transferase
U00096	2323000	snp	C	T	T:65 C:0	CDS	+	1135/1386	379/461	missense_variant c.1135C>T p.Pro379Ser	b2220	atoC	DNA-binding transcriptional activator/ornithine decarboxylase inhibitor AtoC
U00096	2323187	snp	G	A	A:62 G:0	CDS	+	1322/1386	441/461	missense_variant c.1322G>A p.Gly441Asp	b2220	atoC	DNA-binding transcriptional activator/ornithine decarboxylase inhibitor AtoC
U00096	2323818	snp	C	T	T:60 C:0	CDS	+	372/663	124/220	synonymous_variant c.372C>T p.Gly124Gly	b2221	atoD	acetyl-CoA:acetoacetyl-CoA transferase subunit alpha
U00096	2326173	snp	C	T	T:60 C:0	CDS	+	65/1185	22/394	missense_variant c.65C>T p.Ala22Val	b2224	atoB	acetyl-CoA acetyltransferase
U00096	2327172	snp	G	A	A:62 G:0	CDS	+	1064/1185	355/394	missense_variant c.1064G>A p.Gly355Asp	b2224	atoB	acetyl-CoA acetyltransferase
U00096	2327708	snp	C	T	T:61 C:0	CDS	-	436/777	146/258	missense_variant c.436G>A p.Val146Ile	b2225	yfaP	DUF2135 domain-containing protein YfaP
U00096	2330054	snp	C	T	T:47 C:0
U00096	2331079	snp	C	T	T:51 C:0
U00096	2335599	snp	C	T	T:58 C:0	CDS	-	1046/1689	349/562	missense_variant c.1046G>A p.Gly349Glu	b2230	yfaA	DUF2138 domain-containing protein YfaA
U00096	2339564	snp	C	T	T:59 C:0
U00096	2340110	snp	C	T	T:64 C:1	CDS	+	544/723	182/240	missense_variant c.544C>T p.Pro182Ser	b2232	ubiG	bifunctional 3-demethylubiquinone-8 3-O-methyltransferase and 2-octaprenyl-6-hydroxyphenol methylase
U00096	2340848	snp	C	T	T:65 C:0	CDS	-	3322/3753	1108/1250	missense_variant c.3322G>A p.Gly1108Arg	b2233	yfaL	putative autotransporter adhesin YfaL
U00096	2343914	snp	C	T	T:69 C:0	CDS	-	256/3753	86/1250	missense_variant c.256G>A p.Glu86Lys	b2233	yfaL	putative autotransporter adhesin YfaL
U00096	2344761	snp	C	T	T:77 C:0
U00096	2346258	snp	C	T	T:64 C:0	CDS	+	1394/2286	465/761	missense_variant c.1394C>T p.Ser465Phe	b2234	nrdA	ribonucleoside-diphosphate reductase 1 subunit alpha
U00096	2351139	snp	G	A	A:59 G:0	CDS	-	1236/1359	412/452	synonymous_variant c.1236C>T p.Gly412Gly	b2240	glpT	sn-glycerol 3-phosphate:phosphate antiporter
U00096	2353223	snp	C	T	T:56 C:0	CDS	+	577/1629	193/542	missense_variant c.577C>T p.Leu193Phe	b2241	glpA	anaerobic glycerol-3-phosphate dehydrogenase subunit A
U00096	2357834	snp	C	T	T:44 C:0
U00096	2363947	snp	C	T	T:44 C:0	CDS	-	329/543	110/180	missense_variant c.329G>A p.Ser110Asn	b2250	yfaZ	putative porin YfaZ
U00096	2367455	snp	C	T	T:64 C:0	CDS	+	385/969	129/322	stop_gained c.385C>T p.Gln129*	b2254	arnC	undecaprenyl-phosphate 4-deoxy-4-formamido-L-arabinose transferase
U00096	2370761	snp	C	T	T:70 C:0	CDS	+	744/891	248/296	synonymous_variant c.744C>T p.Leu248Leu	b2256	arnD	putative 4-deoxy-4-formamido-L-arabinose-phosphoundecaprenol deformylase ArnD
U00096	2372257	snp	C	T	T:72 C:0	CDS	+	1350/1653	450/550	synonymous_variant c.1350C>T p.Arg450Arg	b2257	arnT	lipid IVA 4-amino-4-deoxy-L-arabinosyltransferase
U00096	2375971	snp	C	T	T:48 C:0	CDS	-	849/858	283/285	synonymous_variant c.849G>A p.Arg283Arg	b2262	menB	1, 4-dihydroxy-2-naphthoyl-CoA synthase
U00096	2383230	snp	G	A	A:79 G:0	CDS	+	518/1212	173/403	missense_variant c.518G>A p.Cys173Tyr	b2269	elaD	protease ElaD
U00096	2384808	snp	C	T	T:66 C:0	CDS	-	915/1728	305/575	synonymous_variant c.915G>A p.Lys305Lys	b2270	yfbK	IPR002035/DUF3520 domain-containing protein YfbK
U00096	2393384	snp	C	T	T:50 C:0	CDS	-	1663/1842	555/613	missense_variant c.1663G>A p.Gly555Ser	b2278	nuoL	NADH:quinone oxidoreductase subunit L
U00096	2393863	snp	C	T	T:73 C:0	CDS	-	1184/1842	395/613	missense_variant c.1184G>A p.Gly395Asp	b2278	nuoL	NADH:quinone oxidoreductase subunit L
U00096	2399328	snp	G	A	A:62 G:0	CDS	-	838/2727	280/908	missense_variant c.838C>T p.Arg280Cys	b2283	nuoG	NADH:quinone oxidoreductase subunit G
U00096	2410419	snp	G	A	A:63 G:0	CDS	-	934/1833	312/610	synonymous_variant c.934C>T p.Leu312Leu	b2292	yfbS	putative transporter YfbS
U00096	2443417	snp	G	A	A:65 G:0	CDS	+	1654/2007	552/668	missense_variant c.1654G>A p.Ala552Thr	b2324	mnmC	fused tRNA 5-aminomethyl-2-thiouridylate methyltransferase and tRNA 5-aminomethyl-2-thiouridylate synthase
U00096	2443447	snp	G	A	A:62 G:0	CDS	+	1684/2007	562/668	missense_variant c.1684G>A p.Ala562Thr	b2324	mnmC	fused tRNA 5-aminomethyl-2-thiouridylate methyltransferase and tRNA 5-aminomethyl-2-thiouridylate synthase
U00096	2468566	snp	C	T	T:59 C:0	CDS	+	353/921	118/306	missense_variant c.353C>T p.Ala118Val	b2351	yfdH	bactoprenol glucosyl transferase	Cell Wall Synthesis (Peptidoglycan/Polysaccharide)
U00096	2484827	snp	C	T	T:87 C:1	CDS	+	454/3594	152/1197	missense_variant c.454C>T p.Leu152Phe	b2370	evgS	sensor histidine kinase EvgS
U00096	2508961	snp	C	T	T:65 C:0	CDS	-	466/966	156/321	missense_variant c.466G>A p.Gly156Ser	b2388	glk	glucokinase
U00096	2517507	snp	C	T	T:66 C:1	CDS	-	326/2190	109/729	missense_variant c.326G>A p.Gly109Glu	b2395	pdeA	putative c-di-GMP phosphodiesterase PdeA
U00096	2526811	snp	G	A	A:71 G:0	CDS	-	46/927	16/308	stop_gained c.46C>T p.Gln16*	b2409	yfeR	putative DNA-binding transcriptional regulator YfeR
U00096	2552034	snp	C	T	T:65 C:0	CDS	-	105/426	35/141	synonymous_variant c.105G>A p.Glu35Glu	b2434	ypeA	putative acetyltransferase YpeA
U00096	2554232	snp	C	T	T:42 C:0	CDS	-	951/1053	317/350	synonymous_variant c.951G>A p.Gln317Gln	b2437	eutR	putative DNA-binding transcriptional regulator EutR
U00096	2558299	snp	C	T	T:48 C:0	CDS	-	381/1362	127/453	synonymous_variant c.381G>A p.Lys127Lys	b2441	eutB	ethanolamine ammonia-lyase subunit alpha
U00096	2561952	snp	A	T	T:75 A:0	CDS	+	328/369	110/122	stop_gained c.328A>T p.Arg110*	b2445	yffN	uncharacterized protein YffN
U00096	2566482	snp	C	T	T:45 C:0	CDS	-	403/1404	135/467	missense_variant c.403G>A p.Ala135Thr	b2451	eutA	ethanolamine ammonia-lyase reactivase EutA
U00096	2566969	snp	C	T	T:55 C:0	CDS	-	1139/1227	380/408	missense_variant c.1139G>A p.Gly380Asp	b2452	eutH	putative ethanolamine permease EutH
U00096	2578477	snp	C	T	T:71 C:0
U00096	2580963	snp	C	T	T:47 C:0	CDS	+	1328/2004	443/667	missense_variant c.1328C>T p.Ala443Val	b2465	tktB	transketolase 2
U00096	2581656	snp	C	T	T:53 C:0
U00096	2584510	snp	C	T	T:43 C:0	CDS	-	1016/1980	339/659	missense_variant c.1016G>A p.Gly339Glu	b2468	aegA	putative oxidoreductase AegA
U00096	2585553	snp	C	T	T:83 C:1
U00096	2589004	snp	C	T	T:62 C:0	CDS	+	1410/3114	470/1037	synonymous_variant c.1410C>T p.Phe470Phe	b2470	acrD	multidrug efflux pump RND permease AcrD
U00096	2591433	snp	C	T	T:68 C:0	CDS	+	187/357	63/118	missense_variant c.187C>T p.Arg63Cys	b2471	yffB	putative reductase YffB
U00096	2592472	snp	C	T	T:60 C:1	CDS	+	866/1128	289/375	missense_variant c.866C>T p.Ser289Phe	b2472	dapE	succinyl-diaminopimelate desuccinylase
U00096	2592590	snp	C	T	T:62 C:0	CDS	+	984/1128	328/375	synonymous_variant c.984C>T p.Arg328Arg	b2472	dapE	succinyl-diaminopimelate desuccinylase
U00096	2593909	snp	C	T	T:55 C:0	CDS	-	1951/2016	651/671	missense_variant c.1951G>A p.Ala651Thr	b2474	tmcA	tRNA(Met) cytidine acetyltransferase
U00096	2594633	snp	C	T	T:43 C:0	CDS	-	1227/2016	409/671	synonymous_variant c.1227G>A p.Leu409Leu	b2474	tmcA	tRNA(Met) cytidine acetyltransferase
U00096	2595861	snp	C	T	T:59 C:0
U00096	2598888	snp	C	T	T:60 C:0	CDS	-	873/879	291/292	synonymous_variant c.873G>A p.Leu291Leu	b2478	dapA	4-hydroxy-tetrahydrodipicolinate synthase
U00096	2601315	snp	C	T	T:66 C:0	CDS	+	115/618	39/205	synonymous_variant c.115C>T p.Leu39Leu	b2481	hyfA	hydrogenase 4 component A
U00096	2608014	snp	C	T	T:47 C:0	CDS	+	1098/1581	366/526	synonymous_variant c.1098C>T p.Gly366Gly	b2486	hyfF	hydrogenase 4 component F
U00096	2659229	snp	G	A	A:60 G:0	CDS	-	239/516	80/171	missense_variant c.239C>T p.Ala80Val	b2527	hscB	[Fe-S] cluster biosynthesis co-chaperone HscB
U00096	2667534	snp	G	A	A:46 G:0	CDS	-	313/1140	105/379	missense_variant c.313C>T p.Leu105Phe	b2536	hcaT	putative 3-phenylpropionate transporter
U00096	2812481	snp	G	A	A:65 G:0	CDS	+	1055/1173	352/390	missense_variant c.1055G>A p.Gly352Asp	b2685	emrA	multidrug efflux pump membrane fusion protein EmrA
U00096	2855808	snp	C	T	T:55 C:0	CDS	+	1471/2079	491/692	missense_variant c.1471C>T p.Pro491Ser	b2731	fhlA	DNA-binding transcriptional activator FhlA
U00096	2898118	snp	C	T	T:64 C:0	CDS	-	1301/1455	434/484	missense_variant c.1301G>A p.Gly434Asp	b4463	ygcU	putative FAD-containing dehydrogenase
U00096	2926292	snp	C	T	T:65 C:0
U00096	2943051	complex	CCGTC	TCGTT	TCGTT:92 CCGTC:0	CDS	-	95/228	31/75	missense_variant c.91_95delGACGGinsAACGA p.AspGly31AsnGlu	b2809	ygdI	DUF903 domain-containing lipoprotein YgdI
U00096	2964821	snp	A	T	T:63 A:0	CDS	-	335/795	112/264	missense_variant c.335T>A p.Ile112Asn	b2827	thyA	thymidylate synthase
U00096	3056609	snp	C	T	T:77 C:0	CDS	+	369/549	123/182	synonymous_variant c.369C>T p.Tyr123Tyr	b2912	fau	putative 5-formyltetrahydrofolate cyclo-ligase
U00096	3095222	snp	C	T	T:88 C:0	CDS	+	125/705	42/234	missense_variant c.125C>T p.Ala42Val	b2951	yggS	PLP homeostasis protein
U00096	3152313	snp	C	T	T:65 C:0	CDS	+	78/1188	26/395	synonymous_variant c.78C>T p.Ser26Ser	b3008	metC	cystathionine beta-lyase/L-cysteine desulfhydrase/alanine racemase
U00096	3203744	snp	C	T	T:61 C:0	CDS	-	388/822	130/273	missense_variant c.388G>A p.Gly130Ser	b3057	bacA	undecaprenyl pyrophosphate phosphatase	Lipid Carrier Cycle / Peptidoglycan (Murein) Synthesis
U00096	3204481	snp	C	T	T:65 C:1	CDS	-	109/369	37/122	missense_variant c.109G>A p.Asp37Asn	b3058	folB	dihydroneopterin aldolase
U00096	3206323	snp	C	T	T:81 C:0
U00096	3209191	snp	C	T	T:41 C:0	CDS	+	1168/1464	390/487	synonymous_variant c.1168C>T p.Leu390Leu	b3063	ttdT	L-tartrate:succinate antiporter
U00096	3213713	snp	G	A	A:63 G:0	CDS	+	667/1842	223/613	missense_variant c.667G>A p.Glu223Lys	b3067	rpoD	RNA polymerase sigma factor RpoD	Global Transcription Initiation
U00096	3213877	snp	G	A	A:63 G:0	CDS	+	831/1842	277/613	missense_variant c.831G>A p.Met277Ile	b3067	rpoD	RNA polymerase sigma factor RpoD	Global Transcription Initiation
U00096	3214867	snp	G	A	A:49 G:0	CDS	+	1821/1842	607/613	synonymous_variant c.1821G>A p.Leu607Leu	b3067	rpoD	RNA polymerase sigma factor RpoD
U00096	3216204	snp	G	A	A:50 G:0	CDS	-	288/765	96/254	synonymous_variant c.288C>T p.Arg96Arg	b3070	nfeF	NADPH-dependent ferric-chelate reductase
U00096	3216384	snp	G	A	A:65 G:0	CDS	-	108/765	36/254	synonymous_variant c.108C>T p.Val36Val	b3070	nfeF	NADPH-dependent ferric-chelate reductase
U00096	3216826	snp	C	T	T:81 C:0	CDS	+	48/624	16/207	synonymous_variant c.48C>T p.Arg16Arg	b3071	nfeR	DNA-binding transcriptional repressor NfeR
U00096	3232274	snp	G	A	A:54 G:0	CDS	+	610/2019	204/672	missense_variant c.610G>A p.Glu204Lys	b3081	fadH	2, 4-dienoyl-CoA reductase
U00096	3232983	snp	G	A	A:60 G:0	CDS	+	1319/2019	440/672	missense_variant c.1319G>A p.Gly440Asp	b3081	fadH	2, 4-dienoyl-CoA reductase
U00096	3254824	snp	G	A	A:47 G:0	CDS	+	506/702	169/233	missense_variant c.506G>A p.Gly169Asp	b3106	yhaK	bicupin-related protein
U00096	3301580	snp	C	T	T:52 C:0	CDS	+	96/996	32/331	synonymous_variant c.96C>T p.Thr32Thr	b3158	ubiU	ubiquinone biosynthesis protein UbiU
U00096	3335836	snp	C	T	T:59 C:0	CDS	-	659/1260	220/419	missense_variant c.659G>A p.Arg220His	b3189	murA	UDP-N-acetylglucosamine 1-carboxyvinyltransferase	Peptidoglycan Precursor Synthesis
U00096	3357971	snp	G	A	A:39 G:0	CDS	+	3247/4461	1083/1486	missense_variant c.3247G>A p.Ala1083Thr	b3212	gltB	glutamate synthase subunit GltB
U00096	3388041	snp	T	G	G:67 T:0	CDS	-	148/1968	50/655	missense_variant c.148A>C p.Thr50Pro	b3240	aaeB	aromatic carboxylic acid efflux pump subunit AaeB
U00096	3394299	snp	C	T	T:84 C:0	CDS	-	1960/3801	654/1266	missense_variant c.1960G>A p.Glu654Lys	b4472	yhdP	phospholipid transport factor YhdP
U00096	3395463	snp	C	T	T:59 C:0	CDS	-	796/3801	266/1266	missense_variant c.796G>A p.Gly266Ser	b4472	yhdP	phospholipid transport factor YhdP
U00096	3400590	snp	G	A	A:51 G:0	CDS	-	498/1044	166/347	synonymous_variant c.498C>T p.Ile166Ile	b3251	mreB	dynamic cytoskeletal protein MreB
U00096	3428825	snp	G	A	A:17 G:0
U00096	3544323	snp	G	A	A:43 G:0	CDS	-	522/771	174/256	synonymous_variant c.522C>T p.Asp174Asp	b3412	bioH	pimeloyl-acyl carrier protein methyl ester esterase
U00096	3560455	ins	C	CG	CG:51 C:0
U00096	3616290	snp	C	T	T:42 C:0	CDS	+	109/834	37/277	stop_gained c.109C>T p.Gln37*	b3478	nikC	Ni(2(+)) ABC transporter membrane subunit NikC
U00096	3633213	snp	G	A	A:84 G:0
U00096	3638300	snp	G	A	A:57 G:0	CDS	+	659/1500	220/499	missense_variant c.659G>A p.Gly220Asp	b3493	pitA	metal phosphate:H(+) symporter PitA
U00096	3682515	snp	C	T	T:39 C:0	CDS	-	933/1287	311/428	missense_variant c.933G>A p.Met311Ile	b3528	dctA	C4 dicarboxylate/orotate:H(+) symporter
U00096	3707947	snp	C	A	A:94 C:0
U00096	3725176	snp	T	G	G:65 T:0	CDS	-	143/912	48/303	missense_variant c.143A>C p.Glu48Ala	b3560	glyQ	glycine--tRNA ligase subunit alpha
U00096	3771979	snp	G	T	T:72 G:0
U00096	3815879	ins	T	TC	TC:48 T:0	CDS	-	670/687	224/228	frameshift_variant c.670dupG p.Glu224fs	b3643	rph	truncated RNase PH
U00096	3819168	snp	G	A	A:64 G:0	CDS	+	295/618	99/205	missense_variant c.295G>A p.Val99Ile	b3646	yicG	PF03458 family inner membrane protein YicG
U00096	3822645	ins	C	CCAGGAT	CCAGGAT:63 C:0	CDS	+	253/2109	85/702	conservative_inframe_insertion c.247_252dupCAGGAT p.Gln83_Asp84dup	b3650	spoT	bifunctional (p)ppGpp synthase/hydrolase SpoT
U00096	3823162	snp	C	T	T:30 C:0	CDS	+	763/2109	255/702	missense_variant c.763C>T p.His255Tyr	b3650	spoT	bifunctional (p)ppGpp synthase/hydrolase SpoT
U00096	3852785	snp	G	A	A:48 G:0
U00096	3922550	snp	G	A	A:88 G:0
U00096	3925569	snp	G	A	A:73 G:0	CDS	-	65/1890	22/629	missense_variant c.65C>T p.Ala22Val	b3741	mnmG	5-carboxymethylaminomethyluridine-tRNA synthase subunit MnmG
U00096	3928795	snp	G	A	A:63 G:0	CDS	-	809/1452	270/483	missense_variant c.809C>T p.Ala270Val	b3745	viaA	protein ViaA
U00096	3958182	snp	G	A	A:53 G:0	CDS	+	213/1476	71/491	synonymous_variant c.213G>A p.Ala71Ala	b3774	ilvC	ketol-acid reductoisomerase (NADP(+))
U00096	3993531	snp	T	C	C:68 T:0	CDS	+	2379/2547	793/848	synonymous_variant c.2379T>C p.Arg793Arg	b3806	cyaA	adenylate cyclase
U00096	4043527	snp	G	A	A:70 G:0	CDS	+	110/627	37/208	missense_variant c.110G>A p.Gly37Asp	b3860	dsbA	thiol:disulfide oxidoreductase DsbA
U00096	4084903	snp	T	G	G:57 T:0	CDS	-	920/3051	307/1016	missense_variant c.920A>C p.Asn307Thr	b3894	fdoG	formate dehydrogenase O subunit alpha
U00096	4092703	snp	A	G	G:77 A:0	CDS	-	121/447	41/148	missense_variant c.121T>C p.Phe41Leu	b3900	frvA	putative PTS enzyme IIA component FrvA
U00096	4113851	snp	G	A	A:59 G:0	CDS	-	622/747	208/248	missense_variant c.622C>T p.His208Tyr	b3924	fpr	flavodoxin/ferredoxin-NADP(+) reductase
U00096	4143377	snp	C	T	T:39 C:0	CDS	+	848/1080	283/359	missense_variant c.848C>T p.Ser283Leu	b3949	frwC	putative PTS enzyme IIC component FrwC
U00096	4153355	snp	G	A	A:49 G:0
U00096	4153405	snp	G	A	A:28 G:0
U00096	4154084	snp	G	A	A:73 G:0	CDS	-	764/1152	255/383	missense_variant c.764C>T p.Ala255Val	b3957	argE	acetylornithine deacetylase
U00096	4154156	snp	G	A	A:71 G:0	CDS	-	692/1152	231/383	missense_variant c.692C>T p.Ala231Val	b3957	argE	acetylornithine deacetylase
U00096	4161248	snp	G	T	T:63 G:0	CDS	+	182/705	61/234	missense_variant c.182G>T p.Gly61Val	b3963	fabR	DNA-binding transcriptional repressor FabR
U00096	4164123	snp	C	G	G:70 C:0	CDS	+	485/1845	162/614	missense_variant c.485C>G p.Ala162Gly	b3966	btuB	cobalamin outer membrane transporter
U00096	4177000	snp	C	T	T:21 C:2	CDS	+	1057/1185	353/394	missense_variant c.1057C>T p.Pro353Ser	b3980	tufB	translation elongation factor Tu 2
U00096	4215347	snp	T	A	A:99 T:0
U00096	4219127	snp	C	T	T:70 C:0	CDS	+	532/1737	178/578	missense_variant c.532C>T p.Arg178Cys	b4016	aceK	isocitrate dehydrogenase kinase/phosphatase
U00096	4255497	snp	G	A	A:56 G:0	CDS	-	970/2424	324/807	synonymous_variant c.970C>T p.Leu324Leu	b4041	plsB	glycerol-3-phosphate 1-O-acyltransferase
U00096	4256074	snp	G	A	A:54 G:0	CDS	-	393/2424	131/807	synonymous_variant c.393C>T p.Arg131Arg	b4041	plsB	glycerol-3-phosphate 1-O-acyltransferase
U00096	4269064	snp	G	A	A:109 G:1
U00096	4271861	snp	C	T	T:44 C:0	CDS	-	2011/2823	671/940	missense_variant c.2011G>A p.Ala671Thr	b4058	uvrA	UvrABC excision nuclease subunit A	DNA repair
U00096	4275271	snp	C	T	T:82 C:0
U00096	4277010	snp	C	T	T:50 C:0	CDS	+	1540/1587	514/528	stop_gained c.1540C>T p.Gln514*	b4061	pdeC	c-di-GMP phosphodiesterase PdeC
U00096	4287119	snp	G	A	A:63 G:0	CDS	-	253/1959	85/652	missense_variant c.253C>T p.His85Tyr	b4069	acs	acetyl-CoA synthetase (AMP-forming)
U00096	4290920	snp	G	A	A:53 G:3	CDS	+	445/957	149/318	missense_variant c.445G>A p.Glu149Lys	b4073	nrfD	putative menaquinol-cytochrome c reductase subunit NrfD
U00096	4293781	mnp	GC	AT	AT:52 GC:0	CDS	+	239/597	80/198	missense_variant c.239_240delGCinsAT p.Gly80Asp	b4076	nrfG	putative formate-dependent nitrite reductase complex subunit NrfG
U00096	4296380	ins	A	ACG	ACG:22 A:0
U00096	4302018	snp	G	A	A:61 G:0	CDS	-	1061/2052	354/683	missense_variant c.1061C>T p.Ala354Val	b4081	mdtO	putative multidrug efflux pump subunit MdtO
U00096	4305226	snp	C	T	T:49 C:0	CDS	-	1372/1986	458/661	missense_variant c.1372G>A p.Gly458Ser	b4083	yjcS	linear primary-alkylsulfatase
U00096	4318141	snp	G	A	A:40 G:0	CDS	-	624/759	208/252	synonymous_variant c.624C>T p.Val208Val	b4097	phnK	carbon-phosphorus lyase subunit PhnK
U00096	4325644	snp	C	T	T:72 C:0	CDS	-	98/444	33/147	missense_variant c.98G>A p.Ser33Asn	b4107	yjdN	PF06983 family protein YjdN
U00096	4339929	snp	C	T	T:78 C:0	CDS	-	593/2268	198/755	missense_variant c.593G>A p.Gly198Asp	b4117	adiA	arginine decarboxylase degradative
U00096	4341577	snp	G	A	A:77 G:1	CDS	-	52/909	18/302	missense_variant c.52C>T p.Pro18Ser	b4118	melR	DNA-binding transcriptional dual regulator MelR
U00096	4341585	snp	G	A	A:78 G:1	CDS	-	44/909	15/302	missense_variant c.44C>T p.Thr15Ile	b4118	melR	DNA-binding transcriptional dual regulator MelR
U00096	4392997	snp	G	A	A:63 G:0	CDS	-	1071/1140	357/379	synonymous_variant c.1071C>T p.Val357Val	b4166	queG	epoxyqueuosine reductase
U00096	4396373	snp	C	T	T:42 C:0	CDS	+	309/1338	103/445	synonymous_variant c.309C>T p.Thr103Thr	b4169	amiB	N-acetylmuramoyl-L-alanine amidase B
U00096	4396772	snp	T	C	C:54 T:0	CDS	+	708/1338	236/445	synonymous_variant c.708T>C p.Phe236Phe	b4169	amiB	N-acetylmuramoyl-L-alanine amidase B
U00096	4418346	snp	C	T	T:66 C:0	CDS	-	108/756	36/251	synonymous_variant c.108G>A p.Ala36Ala	b4191	ulaR	DNA-binding transcriptional repressor UlaR
U00096	4419052	snp	G	A	A:58 G:0	CDS	-	574/1065	192/354	missense_variant c.574C>T p.Pro192Ser	b4192	ulaG	L-ascorbate-6-phosphate lactonase
U00096	4422714	snp	C	T	T:53 C:0	CDS	+	529/651	177/216	synonymous_variant c.529C>T p.Leu177Leu	b4196	ulaD	3-keto-L-gulonate-6-phosphate decarboxylase UlaD
U00096	4425688	complex	CACGAAAAC	AACGAAAAA	AACGAAAAA:34 CACGAAAAC:0	CDS	+	169/315	57/104	missense_variant c.169_177delCACGAAAACinsAACGAAAAA p.HisGluAsn57AsnGluLys	b4201	priB	primosomal replication protein N
U00096	4444331	snp	G	A	A:38 G:0	CDS	+	220/3780	74/1259	missense_variant c.220G>A p.Ala74Thr	b4221	tamB	translocation and assembly module subunit TamB
U00096	4444792	snp	G	A	A:51 G:0	CDS	+	681/3780	227/1259	synonymous_variant c.681G>A p.Val227Val	b4221	tamB	translocation and assembly module subunit TamB
U00096	4445774	snp	G	A	A:51 G:0	CDS	+	1663/3780	555/1259	missense_variant c.1663G>A p.Gly555Arg	b4221	tamB	translocation and assembly module subunit TamB
U00096	4445781	snp	G	A	A:51 G:0	CDS	+	1670/3780	557/1259	missense_variant c.1670G>A p.Gly557Asp	b4221	tamB	translocation and assembly module subunit TamB
U00096	4447595	snp	G	A	A:63 G:0	CDS	+	3484/3780	1162/1259	missense_variant c.3484G>A p.Ala1162Thr	b4221	tamB	translocation and assembly module subunit TamB
U00096	4448590	snp	G	A	A:68 G:0	CDS	+	144/252	48/83	synonymous_variant c.144G>A p.Arg48Arg	b4224	chpS	ChpS antitoxin of the ChpB-ChpS toxin-antitoxin system
U00096	4449513	snp	G	A	A:72 G:0	CDS	-	140/531	47/176	missense_variant c.140C>T p.Ser47Phe	b4226	ppa	inorganic pyrophosphatase
U00096	4450175	snp	G	A	A:65 G:0	CDS	+	214/957	72/318	missense_variant c.214G>A p.Val72Ile	b4227	ytfQ	galactofuranose ABC transporter periplasmic binding protein
U00096	4451258	snp	G	A	A:60 G:0	CDS	+	201/1503	67/500	stop_gained c.201G>A p.Trp67*	b4485	ytfR	galactofuranose ABC transporter putative ATP binding subunit
U00096	4455414	snp	C	T	T:72 C:0	CDS	-	196/999	66/332	missense_variant c.196G>A p.Asp66Asn	b4232	fbp	fructose-1, 6-bisphosphatase 1
U00096	4455432	snp	C	T	T:75 C:0	CDS	-	178/999	60/332	missense_variant c.178G>A p.Glu60Lys	b4232	fbp	fructose-1, 6-bisphosphatase 1
U00096	4458696	snp	C	T	T:53 C:0	CDS	+	738/1353	246/450	synonymous_variant c.738C>T p.Val246Val	b4235	tldE	metalloprotease subunit TldE
U00096	4463510	snp	C	T	T:55 C:0	CDS	-	1200/1656	400/551	synonymous_variant c.1200G>A p.Glu400Glu	b4239	treC	trehalose-6-phosphate hydrolase
U00096	4473396	snp	C	T	T:65 C:0	CDS	-	658/714	220/237	missense_variant c.658G>A p.Glu220Lys	b4249	bdcA	c-di-GMP-binding biofilm dispersal mediator protein
U00096	4478228	snp	C	T	T:69 C:0	CDS	-	84/1005	28/334	synonymous_variant c.84G>A p.Ala28Ala	b4254	argI	ornithine carbamoyltransferase ArgI
U00096	4481845	snp	C	T	T:56 C:1	CDS	-	1993/2856	665/951	missense_variant c.1993G>A p.Gly665Ser	b4258	valS	valine--tRNA ligase
U00096	4484430	snp	C	T	T:59 C:0
U00096	4486474	snp	C	T	T:60 C:0	CDS	+	257/1101	86/366	missense_variant c.257C>T p.Thr86Met	b4261	lptF	lipopolysaccharide transport system protein LptF
U00096	4490200	snp	C	T	T:80 C:0	CDS	-	940/999	314/332	missense_variant c.940G>A p.Asp314Asn	b4264	idnR	DNA-binding transcriptional dual regulator IdnR
U00096	4495597	snp	C	T	T:46 C:0	CDS	-	613/1020	205/339	missense_variant c.613G>A p.Glu205Lys	b4269	ahr	NADPH-dependent aldehyde reductase Ahr
U00096	4497243	snp	C	T	T:67 C:0
U00096	4499661	snp	T	C	C:82 T:0
U00096	4500477	snp	A	G	G:67 A:0
U00096	4501255	snp	C	T	T:74 C:1
U00096	4501468	snp	C	T	T:70 C:0	CDS	+	209/330	70/109	missense_variant c.209C>T p.Ser70Phe	b4277	yjgZ	uncharacterized protein YjgZ
U00096	4505240	snp	C	T	T:88 C:0	CDS	+	1183/1218	395/405	missense_variant c.1183C>T p.Pro395Ser	b4279	nanX	sialic acid transporter NanX
U00096	4508554	snp	C	T	T:16 C:0	CDS	-	64/1152	22/383	missense_variant c.64G>A p.Gly22Ser	b4284	insI3	IS30 family transposase
U00096	4510238	snp	T	G	G:61 T:0
U00096	4514032	snp	C	T	T:57 C:0	CDS	-	277/903	93/300	missense_variant c.277G>A p.Glu93Lys	b4290	fecB	ferric citrate ABC transporter periplasmic binding protein
U00096	4514968	snp	C	T	T:66 C:0	CDS	-	1710/2325	570/774	synonymous_variant c.1710G>A p.Ala570Ala	b4291	fecA	ferric citrate outer membrane transporter
U00096	4517348	snp	C	T	T:55 C:0	CDS	-	370/954	124/317	missense_variant c.370G>A p.Glu124Lys	b4292	fecR	ferric citrate regulator FecR
U00096	4517464	snp	C	T	T:44 C:0	CDS	-	254/954	85/317	missense_variant c.254G>A p.Gly85Glu	b4292	fecR	ferric citrate regulator FecR
U00096	4518386	snp	C	T	T:86 C:0	CDS	+	15/69	5/22	synonymous_variant c.15C>T p.Leu5Leu	b4801	ykiE	protein YkiE
U00096	4518452	snp	C	T	T:78 C:0
U00096	4520375	snp	C	T	T:83 C:0
U00096	4522578	snp	C	T	T:78 C:0	CDS	-	1517/1968	506/655	missense_variant c.1517G>A p.Gly506Asp	b4297	yjhG	D-xylonate dehydratase
U00096	4524090	snp	G	A	A:63 G:0	CDS	-	5/1968	2/655	missense_variant c.5C>T p.Ser2Phe	b4297	yjhG	D-xylonate dehydratase
U00096	4527365	snp	G	A	A:64 G:1	CDS	-	173/633	58/210	missense_variant c.173C>T p.Pro58Leu	b4301	sgcE	putative epimerase SgcE
U00096	4529209	snp	G	A	A:69 G:0	CDS	-	1035/1314	345/437	synonymous_variant c.1035C>T p.His345His	b4304	sgcC	putative PTS enzyme IIC component SgcC
U00096	4529830	snp	G	A	A:76 G:0	CDS	-	414/1314	138/437	synonymous_variant c.414C>T p.Ser138Ser	b4304	sgcC	putative PTS enzyme IIC component SgcC
U00096	4530388	snp	C	T	T:76 C:0	CDS	-	146/279	49/92	missense_variant c.146G>A p.Gly49Asp	b4565	sgcB	putative PTS enzyme IIB component SgcB
U00096	4532409	snp	T	G	G:65 T:0
U00096	4532497	snp	G	A	A:52 G:0	CDS	-	687/747	229/248	synonymous_variant c.687C>T p.Arg229Arg	b4306	yjhP	putative methyltransferase YjhP
U00096	4532898	snp	C	T	T:45 C:0	CDS	-	286/747	96/248	missense_variant c.286G>A p.Ala96Thr	b4306	yjhP	putative methyltransferase YjhP
U00096	4536428	snp	G	A	A:80 G:0
U00096	4536677	snp	G	A	A:70 G:0	CDS	-	81/99	27/32	synonymous_variant c.81G>A p.Arg27Arg	b4309	nanS	N-acetyl-9-O-acetylneuraminate esterase
U00096	4537018	snp	G	A	A:72 G:0	CDS	-	577/981	193/326	missense_variant c.577C>T p.Pro193Ser	b4309	nanS	N-acetyl-9-O-acetylneuraminate esterase
U00096	4538898	snp	G	A	A:87 G:0	CDS	-	604/717	202/238	missense_variant c.604C>T p.Pro202Ser	b4311	nanC	N-acetylneuraminate outer membrane channel
U00096	4540242	snp	G	A	A:90 G:0
U00096	4540970	snp	C	T	T:95 C:0	CDS	+	14/603	5/200	missense_variant c.14C>T p.Ala5Val	b4312	fimB	Type 1 fimbriae regulatory protein FimB
U00096	4546426	snp	C	T	T:72 C:0	CDS	+	1331/2637	444/878	missense_variant c.1331C>T p.Ala444Val	b4317	fimD	type I fimbriae usher protein
U00096	4546601	snp	C	T	T:73 C:0	CDS	+	1506/2637	502/878	synonymous_variant c.1506C>T p.Ile502Ile	b4317	fimD	type I fimbriae usher protein
U00096	4561317	snp	C	T	T:73 C:0	CDS	+	388/555	130/184	missense_variant c.388C>T p.Leu130Phe	b4331	kptA	RNA 2'-phosphotransferase
U00096	4563734	snp	C	T	T:82 C:0	CDS	-	192/258	64/85	synonymous_variant c.192G>A p.Glu64Glu	b4715	ytiA	uncharacterized protein YtiA
U00096	4565013	snp	C	T	T:47 C:0	CDS	-	838/1152	280/383	missense_variant c.838G>A p.Glu280Lys	b4335	yjiM	putative dehydratase subunit
U00096	4566336	snp	C	T	T:56 C:0	CDS	-	911/1281	304/426	missense_variant c.911G>A p.Gly304Glu	b4336	yjiN	DUF445 domain-containing protein YjiN
U00096	4567783	snp	C	T	T:65 C:0	CDS	-	737/1233	246/410	missense_variant c.737G>A p.Gly246Asp	b4337	mdtM	multidrug efflux pump/bile salt:H(+) antiporter/Na(+):H(+) antiporter/K(+):H(+) antiporter
U00096	4568223	snp	C	T	T:83 C:0	CDS	-	297/1233	99/410	synonymous_variant c.297G>A p.Thr99Thr	b4337	mdtM	multidrug efflux pump/bile salt:H(+) antiporter/Na(+):H(+) antiporter/K(+):H(+) antiporter
U00096	4571127	snp	C	T	T:60 C:0	CDS	-	448/1413	150/470	missense_variant c.448G>A p.Val150Ile	b4340	yjiR	fused putative DNA-binding transcriptional regulator/putative aminotransferase YjiR
U00096	4572586	snp	C	T	T:79 C:0	CDS	+	173/1518	58/505	missense_variant c.173C>T p.Ser58Phe	b4342	yjiT	putative uncharacterized protein YjiT
U00096	4579677	snp	C	T	T:69 C:0	CDS	-	164/342	55/113	missense_variant c.164G>A p.Gly55Asp	b4347	symE	nucleoid-associated protein SymE
U00096	4587963	snp	C	T	T:57 C:0	CDS	-	903/957	301/318	synonymous_variant c.903G>A p.Gly301Gly	b4352	yjiA	P-loop guanosine triphosphatase YjiA
U00096	4589146	snp	T	A	A:63 T:0	CDS	-	2134/2151	712/716	missense_variant c.2134A>T p.Ile712Phe	b4354	btsT	pyruvate:H(+) symporter
U00096	4589226	snp	G	A	A:70 G:0	CDS	-	2054/2151	685/716	missense_variant c.2054C>T p.Thr685Ile	b4354	btsT	pyruvate:H(+) symporter
U00096	4593651	snp	C	T	T:58 C:0	CDS	-	1072/1362	358/453	missense_variant c.1072G>A p.Ala358Thr	b4356	lgoT	galactonate:H(+) symporter
U00096	4594178	snp	C	T	T:52 C:0	CDS	-	545/1362	182/453	missense_variant c.545G>A p.Ser182Asn	b4356	lgoT	galactonate:H(+) symporter
U00096	4599242	snp	C	T	T:58 C:0	CDS	-	200/2292	67/763	missense_variant c.200G>A p.Ser67Asn	b4359	opgB	phosphoglycerol transferase I
U00096	4602123	snp	C	T	T:43 C:0	CDS	-	736/771	246/256	missense_variant c.736G>A p.Ala246Thr	b4364	yjjP	putative succinate exporter YjjP
U00096	4611372	snp	G	A	A:90 G:0
U00096	4614167	snp	G	A	A:53 G:0	CDS	+	687/780	229/259	synonymous_variant c.687G>A p.Val229Val	b4378	yjjV	putative metal-dependent hydrolase YjjV
U00096	4620332	del	CAG	C	C:40 CAG:0	CDS	+	732/1224	244/407	frameshift_variant c.732_733delGA p.Lys245fs	b4383	deoB	phosphopentomutase
U00096	4636925	snp	G	C	C:47 G:0	CDS	+	230/1425	77/474	missense_variant c.230G>C p.Arg77Pro	b4399	creC	sensory histidine kinase CreC
U00096	4637873	snp	C	T	T:54 C:0	CDS	+	1178/1425	393/474	missense_variant c.1178C>T p.Ala393Val	b4399	creC	sensory histidine kinase CreC
U00096	4638240	snp	G	A	A:72 G:0	CDS	+	63/1353	21/450	synonymous_variant c.63G>A p.Leu21Leu	b4400	creD	putative inner membrane protein CreD

## Sheet: D2
CHROM	POS	TYPE	REF	ALT	EVIDENCE	FTYPE	STRAND	NT_POS	AA_POS	EFFECT	LOCUS_TAG	GENE	PRODUCT
U00096	1647	snp	C	T	T:65 C:0	CDS	+	1311/2463	437/820	synonymous_variant c.1311C>T p.Arg437Arg	b0002	thrA	fused aspartate kinase/homoserine dehydrogenase 1
U00096	2234	snp	C	T	T:66 C:0	CDS	+	1898/2463	633/820	missense_variant c.1898C>T p.Ser633Phe	b0002	thrA	fused aspartate kinase/homoserine dehydrogenase 1
U00096	6036	snp	C	T	T:72 C:0	CDS	-	424/777	142/258	missense_variant c.424G>A p.Asp142Asn	b0006	yaaA	DNA binding and peroxide stress response protein YaaA
U00096	22973	snp	C	T	T:57 C:0	CDS	+	583/2817	195/938	synonymous_variant c.583C>T p.Leu195Leu	b0026	ileS	isoleucine--tRNA ligase
U00096	30643	snp	C	T	T:64 C:0	CDS	+	993/1149	331/382	synonymous_variant c.993C>T p.Ser331Ser	b0032	carA	carbamoyl-phosphate synthetase small subunit
U00096	34995	snp	C	T	T:68 C:0	CDS	-	377/591	126/196	missense_variant c.377G>A p.Arg126His	b0035	caiE	putative transferase CaiE
U00096	54592	snp	C	T	T:75 C:0	CDS	-	111/1287	37/428	synonymous_variant c.111G>A p.Val37Val	b0053	surA	chaperone SurA
U00096	71038	snp	C	T	T:50 C:0	CDS	+	652/879	218/292	stop_gained c.652C>T p.Gln218*	b0064	araC	DNA-binding transcriptional dual regulator AraC
U00096	72423	snp	A	G	G:61 A:0	CDS	-	505/699	169/232	synonymous_variant c.505T>C p.Leu169Leu	b0066	thiQ	thiamine ABC transporter ATP binding subunit
U00096	104993	snp	G	A	A:62 G:0	CDS	+	1012/1263	338/420	missense_variant c.1012G>A p.Ala338Thr	b0094	ftsA	cell division protein FtsA	Cell division
U00096	109960	snp	G	A	A:69 G:0	CDS	+	1682/2706	561/901	missense_variant c.1682G>A p.Arg561His	b0098	secA	protein translocation ATPase
U00096	114687	snp	G	A	A:76 G:0	CDS	-	1038/1203	346/400	synonymous_variant c.1038C>T p.Asn346Asn	b0106	hofC	inner membrane protein HofC
U00096	166581	snp	C	T	T:58 C:0	CDS	+	1852/2535	618/844	missense_variant c.1852C>T p.Pro618Ser	b0149	mrcB	PBP1Bgamma	Cell Wall Synthesis and Maintenance
U00096	188237	snp	G	T	T:79 G:0	CDS	-	414/2673	138/890	synonymous_variant c.414C>A p.Val138Val	b0167	glnD	protein-PII uridylyltransferase/uridylyl-removing enzyme
U00096	246747	snp	G	T	T:77 G:0	CDS	+	36/750	12/249	synonymous_variant c.36G>T p.Ser12Ser	b0227	yafL	NlpC/P60 family protein YafL
U00096	284535	snp	T	G	G:43 T:0	CDS	+	1335/1968	445/655	synonymous_variant c.1335T>G p.Ala445Ala	b0269	yagF	D-xylonate dehydratase
U00096	313543	snp	G	A	A:81 G:0
U00096	363292	snp	G	T	T:74 G:0	CDS	-	3014/3075	1005/1024	stop_gained c.3014C>A p.Ser1005*	b0344	lacZ	beta-galactosidase
U00096	431530	snp	A	G	G:60 A:0	CDS	-	484/885	162/294	missense_variant c.484T>C p.Ser162Pro	b0411	tsx	nucleoside-specific channel-forming protein Tsx
U00096	556741	snp	C	T	T:66 C:0	CDS	-	133/213	45/70	missense_variant c.133G>A p.Val45Ile	b0528	ybcJ	putative RNA-binding protein YbcJ
U00096	591437	snp	A	G	G:52 A:0	CDS	-	1742/2238	581/745	missense_variant c.1742T>C p.Leu581Ser	b0569	nfrB	cyclic di-3'5'-guanylate-activated glycosyltransferase
U00096	690948	snp	G	A	A:64 G:0	CDS	-	837/879	279/292	synonymous_variant c.837C>T p.Val279Val	b0658	ybeX	CorC-HlyC family protein YbeX
U00096	700038	snp	G	A	A:56 G:0	CDS	-	289/753	97/250	missense_variant c.289C>T p.His97Tyr	b0675	umpH	UMP phosphatase
U00096	708176	snp	C	T	T:108 C:0
U00096	709989	snp	C	T	T:79 C:0	CDS	+	200/327	67/108	missense_variant c.200C>T p.Ala67Val	b0682	chiQ	lipoprotein ChiQ
U00096	712035	snp	G	T	T:53 G:0
U00096	713854	mnp	GG	AA	AA:48 GG:0	CDS	+	297/1641	99/546	missense_variant c.297_298delGGinsAA p.Glu100Lys	b0688	pgm	phosphoglucomutase
U00096	772251	snp	C	T	T:63 C:0	CDS	+	794/1569	265/522	missense_variant c.794C>T p.Ala265Val	b0733	cydA	cytochrome bd-I subunit 1
U00096	789633	complex	AC	TA	TA:48 AC:0	CDS	-	347/1149	116/382	stop_gained c.346_347delGTinsTA p.Val116*	b0757	galK	galactokinase
U00096	791607	snp	C	T	T:69 C:0	CDS	-	449/1017	150/338	missense_variant c.449G>A p.Gly150Asp	b0759	galE	UDP-glucose 4-epimerase
U00096	805393	snp	A	T	T:77 A:0	CDS	+	1891/2262	631/753	missense_variant c.1891A>T p.Met631Leu	b0771	ybhJ	putative hydratase YbhJ
U00096	809217	complex	CA	AG	AG:60 CA:0	CDS	-	41/1290	14/429	missense_variant c.40_41delTGinsCT p.Trp14Leu	b0774	bioA	adenosylmethionine-8-amino-7-oxononanoate aminotransferase
U00096	968837	snp	G	A	A:57 G:0	CDS	+	472/987	158/328	missense_variant c.472G>A p.Asp158Asn	b0915	lpxK	tetraacyldisaccharide 4'-kinase
U00096	1036645	snp	T	A	A:50 T:0	CDS	+	292/399	98/132	missense_variant c.292T>A p.Phe98Ile	b0976	hyaE	putative HyaA chaperone
U00096	1040126	snp	G	T	T:56 G:0	CDS	+	831/1137	277/378	synonymous_variant c.831G>T p.Leu277Leu	b0979	appB	cytochrome bd-II subunit 2
U00096	1061935	snp	G	A	A:41 G:0	CDS	+	137/600	46/199	missense_variant c.137G>A p.Ser46Asn	b0998	torD	trimethylamine-N-oxide reductase-specific chaperone
U00096	1069743	snp	C	T	T:60 C:1	CDS	-	97/1329	33/442	missense_variant c.97G>A p.Ala33Thr	b1006	rutG	pyrimidine:H(+) symporter
U00096	1111727	mnp	CC	TT	TT:70 CC:0	CDS	+	865/2544	289/847	missense_variant c.865_866delCCinsTT p.Pro289Leu	b1049	opgH	osmoregulated periplasmic glucans biosynthesis protein H
U00096	1136146	snp	G	A	A:77 G:0	CDS	+	583/699	195/232	missense_variant c.583G>A p.Val195Ile	b1079	flgH	flagellar L-ring protein
U00096	1169836	snp	A	G	G:53 A:0	CDS	-	539/963	180/320	missense_variant c.539T>C p.Leu180Pro	b1113	ldtC	LD-transpeptidase LdtC	Cell Wall Synthesis and Maintenance
U00096	1189980	snp	A	G	G:69 A:0	CDS	-	468/672	156/223	synonymous_variant c.468T>C p.Thr156Thr	b1130	phoP	DNA-binding transcriptional dual regulator PhoP
U00096	1196220	snp	C	T	T:29 C:0	CDS	+	1098/1251	366/416	synonymous_variant c.1098C>T p.His366His	b1136	icd	isocitrate dehydrogenase
U00096	1196232	snp	C	T	T:23 C:0	CDS	+	1110/1251	370/416	synonymous_variant c.1110C>T p.Thr370Thr	b1136	icd	isocitrate dehydrogenase
U00096	1196245	complex	TTA	CTG	CTG:20 TTA:0	CDS	+	1123/1251	375/416	synonymous_variant c.1123_1125delTTAinsCTG p.376	b1136	icd	isocitrate dehydrogenase
U00096	1196277	complex	CGCGAAA	TGCCAAG	TGCCAAG:11 CGCGAAA:0	CDS	+	1155/1251	385/416	synonymous_variant c.1155_1161delCGCGAAAinsTGCCAAG p.388	b1136	icd	isocitrate dehydrogenase
U00096	1276230	snp	C	T	T:55 C:2	CDS	-	1389/1797	463/598	synonymous_variant c.1389G>A p.Pro463Pro	b1222	narX	sensor histidine kinase NarX
U00096	1287248	snp	G	T	T:17 G:0	tRNA	-			non_coding_transcript_variant	b1230	tyrV	tRNA-Tyr
U00096	1287294	snp	C	G	G:10 C:0	tRNA	-			non_coding_transcript_variant	b1230	tyrV	tRNA-Tyr
U00096	1287588	snp	C	G	G:17 C:0	tRNA	-			non_coding_transcript_variant	b1231	tyrT	tRNA-Tyr
U00096	1300777	snp	C	T	T:40 C:0
U00096	1301992	snp	A	T	T:73 A:1	CDS	+	811/1632	271/543	missense_variant c.811A>T p.Asn271Tyr	b1243	oppA	oligopeptide ABC transporter periplasmic binding protein	Oligopeptide Transport, Cell wall recycling
U00096	1304581	snp	C	T	T:59 C:0	CDS	+	748/909	250/302	missense_variant c.748C>T p.Pro250Ser	b1245	oppC	murein tripeptide ABC transporter/oligopeptide ABC transporter inner membrane subunit OppC	Oligopeptide Transport, Cell wall recycling
U00096	1305633	complex	CG	TT	TT:51 CG:0	CDS	+	880/1014	294/337	missense_variant c.880_881delCGinsTT p.Arg294Leu	b1246	oppD	murein tripeptide ABC transporter/oligopeptide ABC transporter ATP binding subunit OppD	Oligopeptide Transport, Cell wall recycling
U00096	1306736	snp	T	G	G:58 T:0	CDS	+	973/1005	325/334	missense_variant c.973T>G p.Ser325Ala	b1247	oppF	murein tripeptide ABC transporter/oligopeptide ABC transporter ATP binding subunit OppF	Oligopeptide Transport, Cell wall recycling
U00096	1307934	snp	C	T	T:65 C:0	CDS	-	712/1461	238/486	missense_variant c.712G>A p.Gly238Ser	b1249	clsA	cardiolipin synthase A
U00096	1310770	snp	A	G	G:75 A:0	CDS	-	96/297	32/98	synonymous_variant c.96T>C p.His32His	b1251	yciI	protein YciI
U00096	1315384	snp	G	A	A:85 G:0	CDS	-	387/501	129/166	synonymous_variant c.387C>T p.Tyr129Tyr	b1258	yciF	DUF892 domain-containing protein YciF
U00096	1317129	snp	G	A	A:66 G:0	CDS	-	94/807	32/268	stop_gained c.94C>T p.Gln32*	b1260	trpA	tryptophan synthase subunit alpha
U00096	1322325	snp	G	A	A:67 G:0	CDS	-	622/1563	208/520	missense_variant c.622C>T p.Leu208Phe	b1264	trpE	anthranilate synthase subunit TrpE
U00096	1345822	snp	G	A	A:63 G:0	CDS	-	921/1986	307/661	synonymous_variant c.921C>T p.Asp307Asp	b1285	pdeR	cyclic di-GMP phosphodiesterase PdeR
U00096	1356932	snp	G	A	A:73 G:0	CDS	-	179/1644	60/547	missense_variant c.179C>T p.Thr60Ile	b1294	sapA	putative periplasmic binding protein SapA
U00096	1357202	snp	C	T	T:79 C:0
U00096	1358859	snp	T	C	C:72 T:0	CDS	-	329/1386	110/461	missense_variant c.329A>G p.Tyr110Cys	b1296	puuP	putrescine:H(+) symporter PuuP
U00096	1366433	snp	G	A	A:61 G:0	CDS	+	884/1266	295/421	missense_variant c.884G>A p.Gly295Asp	b1302	puuE	4-aminobutyrate aminotransferase PuuE
U00096	1400978	snp	C	T	T:72 C:0	CDS	-	796/1527	266/508	missense_variant c.796G>A p.Gly266Ser	b1336	abgT	p-aminobenzoyl glutamate:H(+) symporter
U00096	1452953	snp	G	A	A:77 G:0	CDS	-	690/2046	230/681	synonymous_variant c.690C>T p.Phe230Phe	b1387	paaZ	fused 3-oxo-56-dehydrosuberyl-CoA semialdehyde dehydrogenase and oxepin-CoA hydrolase
U00096	1472911	snp	C	T	T:59 C:0	CDS	+	4958/6060	1653/2019	missense_variant c.4958C>T p.Ala1653Val	b4492	ydbA	putative outer membrane protein N-terminal fragment
U00096	1473194	snp	C	T	T:70 C:0	CDS	+	5241/6060	1747/2019	synonymous_variant c.5241C>T p.Asn1747Asn	b4492	ydbA	putative outer membrane protein N-terminal fragment
U00096	1501192	snp	C	T	T:60 C:0	CDS	+	620/993	207/330	missense_variant c.620C>T p.Pro207Leu	b1429	tehA	tellurite resistance protein
U00096	1530414	snp	C	T	T:97 C:0	CDS	-	91/186	31/61	missense_variant c.91G>A p.Val31Met	b4745	yncO	protein YncO
U00096	1610076	snp	T	G	G:53 T:0	CDS	-	605/1452	202/483	missense_variant c.605A>C p.Asp202Ala	b1521	uxaB	tagaturonate reductase
U00096	1643679	snp	A	T	T:67 A:0	CDS	-	626/1050	209/349	missense_variant c.626T>A p.Leu209Gln	b1560	ydfU	protein YdfU
U00096	1652331	snp	T	C	C:74 T:0
U00096	1663552	snp	A	T	T:65 A:0	CDS	+	563/618	188/205	missense_variant c.563A>T p.Asn188Ile	b1589	ynfG	putative oxidoreductase YnfG
U00096	1721136	snp	C	T	T:69 C:0	CDS	+	112/237	38/78	missense_variant c.112C>T p.Leu38Phe	b1643	ydhI	DUF1656 domain-containing protein YdhI
U00096	1726383	snp	G	A	A:60 G:0	CDS	+	361/600	121/199	missense_variant c.361G>A p.Asp121Asn	b1649	nemR	DNA-binding transcriptional repressor NemR
U00096	1740366	snp	G	A	A:57 G:0	CDS	+	456/1212	152/403	stop_gained c.456G>A p.Trp152*	b1660	punC	purine nucleoside transporter PunC
U00096	1743473	snp	G	A	A:67 G:0	CDS	+	17/1374	6/457	missense_variant c.17G>A p.Ser6Asn	b1663	mdtK	multidrug efflux pump MdtK
U00096	1754894	snp	G	A	A:67 G:0
U00096	1757756	snp	G	A	A:54 G:0	CDS	-	970/1005	324/334	missense_variant c.970C>T p.Pro324Ser	b1678	ldtE	LD-transpeptidase LdtE	Cell Wall Synthesis and Maintenance
U00096	1769718	snp	G	A	A:57 G:0	CDS	+	645/1113	215/370	synonymous_variant c.645G>A p.Ala215Ala	b1688	ydiK	putative transporter YdiK
U00096	1773063	snp	G	A	A:77 G:0	CDS	+	552/1266	184/421	synonymous_variant c.552G>A p.Leu184Leu	b1691	ydiN	putative transporter YdiN
U00096	1776715	snp	A	T	T:64 A:0	CDS	+	1129/1596	377/531	missense_variant c.1129A>T p.Ser377Cys	b1694	ydiF	putative acetate-CoA transferase YdiF
U00096	1781503	snp	G	A	A:47 G:0	CDS	+	109/1290	37/429	missense_variant c.109G>A p.Gly37Ser	b1699	ydiS	putative electron transfer flavoprotein-quinone oxidoreductase YdiS
U00096	1798186	snp	G	A	A:73 G:0	CDS	-	757/984	253/327	missense_variant c.757C>T p.Pro253Ser	b1714	pheS	phenylalanine--tRNA ligase subunit alpha
U00096	1805930	snp	G	A	A:73 G:0	CDS	-	154/759	52/252	missense_variant c.154C>T p.Leu52Phe	b1722	ydiY	acid-inducible putative outer membrane protein YdiY
U00096	1807161	snp	G	A	A:52 G:0	CDS	+	792/930	264/309	synonymous_variant c.792G>A p.Leu264Leu	b1723	pfkB	6-phosphofructokinase 2
U00096	1816850	snp	G	A	A:88 G:0	CDS	-	286/750	96/249	missense_variant c.286C>T p.Pro96Ser	b1733	chbG	chitooligosaccharide monodeacetylase ChbG
U00096	1822806	snp	G	A	A:61 G:0	CDS	+	349/828	117/275	missense_variant c.349G>A p.Ala117Thr	b1740	nadE	NH3-dependent NAD(+) synthetase
U00096	1841394	snp	G	A	A:48 G:0	CDS	-	10/621	4/206	missense_variant c.10C>T p.Arg4Cys	b1758	ynjF	CDP-alcohol phosphatidyltransferase domain-containing protein YnjF
U00096	1848743	snp	G	A	A:66 G:0
U00096	1849541	snp	G	A	A:73 G:0	CDS	+	705/1857	235/618	synonymous_variant c.705G>A p.Leu235Leu	b1766	sppA	protease IV a signal peptide peptidase
U00096	1941101	snp	G	A	A:73 G:0	CDS	-	535/1323	179/440	stop_gained c.535C>T p.Gln179*	b1856	mepM	peptidoglycan endopeptidase MepM	Cell Wall Synthesis and Maintenance
U00096	1941890	snp	G	A	A:80 G:0	CDS	-	694/933	232/310	stop_gained c.694C>T p.Gln232*	b1857	znuA	Zn(2(+)) ABC transporter periplasmic binding protein
U00096	1951530	snp	G	A	A:51 G:0	CDS	+	136/819	46/272	missense_variant c.136G>A p.Val46Ile	b1868	yecE	DUF72 domain-containing protein YecE
U00096	2040433	snp	C	A	A:53 C:0	CDS	+	956/1005	319/334	missense_variant c.956C>A p.Ala319Asp	b1971	msrP	protein-L-methionine sulfoxide reductase catalytic subunit MsrP
U00096	2092981	del	CGCTG	C	C:53 CGCTG:0	CDS	+	599/1071	200/356	frameshift_variant c.599_602delTGGC p.Leu200fs	b2021	hisC	histidinol-phosphate aminotransferase
U00096	2096980	snp	G	A	A:65 G:0	CDS	+	367/612	123/203	missense_variant c.367G>A p.Ala123Thr	b2026	hisI	putative bifunctional phosphoribosyl-AMP cyclohydrolase/phosphoribosyl-ATP pyrophosphatase
U00096	2129338	snp	T	C	C:70 T:0	CDS	-	313/747	105/248	missense_variant c.313A>G p.Lys105Glu	b2055	wcaE	GDP-Fuc:2/3-O-Ac-alpha-L-Fuc-(1->3)-alpha-D-Glc- PP-Und alpha-(14)-fucosyltransferase
U00096	2173360	del	ACC	A	A:55 ACC:0
U00096	2188087	snp	T	C	C:86 T:0	CDS	-	328/1035	110/344	missense_variant c.328A>G p.Thr110Ala	b2108	yehA	putative fimbrial adhesin YehA
U00096	2195035	snp	G	A	A:60 G:0	CDS	+	736/2034	246/677	missense_variant c.736G>A p.Ala246Thr	b2114	metG	methionine--tRNA ligase
U00096	2323187	snp	G	A	A:83 G:0	CDS	+	1322/1386	441/461	missense_variant c.1322G>A p.Gly441Asp	b2220	atoC	DNA-binding transcriptional activator/ornithine decarboxylase inhibitor AtoC
U00096	2384808	snp	C	T	T:75 C:1	CDS	-	915/1728	305/575	synonymous_variant c.915G>A p.Lys305Lys	b2270	yfbK	IPR002035/DUF3520 domain-containing protein YfbK
U00096	2399328	snp	G	A	A:60 G:0	CDS	-	838/2727	280/908	missense_variant c.838C>T p.Arg280Cys	b2283	nuoG	NADH:quinone oxidoreductase subunit G
U00096	2410419	snp	G	A	A:69 G:0	CDS	-	934/1833	312/610	synonymous_variant c.934C>T p.Leu312Leu	b2292	yfbS	putative transporter YfbS
U00096	2443417	snp	G	A	A:66 G:0	CDS	+	1654/2007	552/668	missense_variant c.1654G>A p.Ala552Thr	b2324	mnmC	fused tRNA 5-aminomethyl-2-thiouridylate methyltransferase and tRNA 5-aminomethyl-2-thiouridylate synthase
U00096	2443447	snp	G	A	A:67 G:0	CDS	+	1684/2007	562/668	missense_variant c.1684G>A p.Ala562Thr	b2324	mnmC	fused tRNA 5-aminomethyl-2-thiouridylate methyltransferase and tRNA 5-aminomethyl-2-thiouridylate synthase
U00096	2484827	snp	C	T	T:75 C:0	CDS	+	454/3594	152/1197	missense_variant c.454C>T p.Leu152Phe	b2370	evgS	sensor histidine kinase EvgS
U00096	2517507	snp	C	T	T:79 C:0	CDS	-	326/2190	109/729	missense_variant c.326G>A p.Gly109Glu	b2395	pdeA	putative c-di-GMP phosphodiesterase PdeA
U00096	2561952	snp	A	T	T:80 A:0	CDS	+	328/369	110/122	stop_gained c.328A>T p.Arg110*	b2445	yffN	uncharacterized protein YffN
U00096	2812481	snp	G	A	A:74 G:0	CDS	+	1055/1173	352/390	missense_variant c.1055G>A p.Gly352Asp	b2685	emrA	multidrug efflux pump membrane fusion protein EmrA
U00096	2855808	snp	C	T	T:63 C:0	CDS	+	1471/2079	491/692	missense_variant c.1471C>T p.Pro491Ser	b2731	fhlA	DNA-binding transcriptional activator FhlA
U00096	2898118	snp	C	T	T:77 C:0	CDS	-	1301/1455	434/484	missense_variant c.1301G>A p.Gly434Asp	b4463	ygcU	putative FAD-containing dehydrogenase
U00096	2926292	snp	C	T	T:73 C:0
U00096	2943051	complex	CCGTC	TCGTT	TCGTT:75 CCGTC:0	CDS	-	95/228	31/75	missense_variant c.91_95delGACGGinsAACGA p.AspGly31AsnGlu	b2809	ygdI	DUF903 domain-containing lipoprotein YgdI
U00096	2964821	snp	A	T	T:65 A:0	CDS	-	335/795	112/264	missense_variant c.335T>A p.Ile112Asn	b2827	thyA	thymidylate synthase
U00096	3254824	snp	G	A	A:69 G:1	CDS	+	506/702	169/233	missense_variant c.506G>A p.Gly169Asp	b3106	yhaK	bicupin-related protein
U00096	3301580	snp	C	T	T:57 C:0	CDS	+	96/996	32/331	synonymous_variant c.96C>T p.Thr32Thr	b3158	ubiU	ubiquinone biosynthesis protein UbiU
U00096	3335836	snp	C	T	T:51 C:0	CDS	-	659/1260	220/419	missense_variant c.659G>A p.Arg220His	b3189	murA	UDP-N-acetylglucosamine 1-carboxyvinyltransferase
U00096	3356534	snp	G	A	A:60 G:6	CDS	+	1810/4461	604/1486	missense_variant c.1810G>A p.Val604Ile	b3212	gltB	glutamate synthase subunit GltB
U00096	3388041	snp	T	G	G:78 T:0	CDS	-	148/1968	50/655	missense_variant c.148A>C p.Thr50Pro	b3240	aaeB	aromatic carboxylic acid efflux pump subunit AaeB
U00096	3395463	snp	C	T	T:63 C:0	CDS	-	796/3801	266/1266	missense_variant c.796G>A p.Gly266Ser	b4472	yhdP	phospholipid transport factor YhdP
U00096	3400590	snp	G	A	A:55 G:0	CDS	-	498/1044	166/347	synonymous_variant c.498C>T p.Ile166Ile	b3251	mreB	dynamic cytoskeletal protein MreB
U00096	3560455	ins	C	CG	CG:47 C:0
U00096	3633213	snp	G	A	A:95 G:0
U00096	3638300	snp	G	A	A:72 G:0	CDS	+	659/1500	220/499	missense_variant c.659G>A p.Gly220Asp	b3493	pitA	metal phosphate:H(+) symporter PitA
U00096	3682515	snp	C	T	T:56 C:0	CDS	-	933/1287	311/428	missense_variant c.933G>A p.Met311Ile	b3528	dctA	C4 dicarboxylate/orotate:H(+) symporter
U00096	3707947	snp	C	A	A:95 C:0
U00096	3725176	snp	T	G	G:63 T:0	CDS	-	143/912	48/303	missense_variant c.143A>C p.Glu48Ala	b3560	glyQ	glycine--tRNA ligase subunit alpha
U00096	3771979	snp	G	T	T:89 G:0
U00096	3815879	ins	T	TC	TC:50 T:0	CDS	-	670/687	224/228	frameshift_variant c.670dupG p.Glu224fs	b3643	rph	truncated RNase PH
U00096	3822645	ins	C	CCAGGAT	CCAGGAT:49 C:0	CDS	+	253/2109	85/702	conservative_inframe_insertion c.247_252dupCAGGAT p.Gln83_Asp84dup	b3650	spoT	bifunctional (p)ppGpp synthase/hydrolase SpoT
U00096	3823162	snp	C	T	T:34 C:0	CDS	+	763/2109	255/702	missense_variant c.763C>T p.His255Tyr	b3650	spoT	bifunctional (p)ppGpp synthase/hydrolase SpoT
U00096	3922550	snp	G	A	A:89 G:0
U00096	3993531	snp	T	C	C:54 T:0	CDS	+	2379/2547	793/848	synonymous_variant c.2379T>C p.Arg793Arg	b3806	cyaA	adenylate cyclase
U00096	4084903	snp	T	G	G:59 T:0	CDS	-	920/3051	307/1016	missense_variant c.920A>C p.Asn307Thr	b3894	fdoG	formate dehydrogenase O subunit alpha
U00096	4092703	snp	A	G	G:77 A:0	CDS	-	121/447	41/148	missense_variant c.121T>C p.Phe41Leu	b3900	frvA	putative PTS enzyme IIA component FrvA
U00096	4113851	snp	G	A	A:55 G:1	CDS	-	622/747	208/248	missense_variant c.622C>T p.His208Tyr	b3924	fpr	flavodoxin/ferredoxin-NADP(+) reductase
U00096	4143377	snp	C	T	T:51 C:0	CDS	+	848/1080	283/359	missense_variant c.848C>T p.Ser283Leu	b3949	frwC	putative PTS enzyme IIC component FrwC
U00096	4161248	snp	G	T	T:70 G:0	CDS	+	182/705	61/234	missense_variant c.182G>T p.Gly61Val	b3963	fabR	DNA-binding transcriptional repressor FabR
U00096	4164123	snp	C	G	G:73 C:0	CDS	+	485/1845	162/614	missense_variant c.485C>G p.Ala162Gly	b3966	btuB	cobalamin outer membrane transporter
U00096	4177000	snp	C	T	T:23 C:0	CDS	+	1057/1185	353/394	missense_variant c.1057C>T p.Pro353Ser	b3980	tufB	translation elongation factor Tu 2
U00096	4215347	snp	T	A	A:96 T:0
U00096	4293781	complex	GC	AT	AT:57 GC:0	CDS	+	239/597	80/198	missense_variant c.239_240delGCinsAT p.Gly80Asp	b4076	nrfG	putative formate-dependent nitrite reductase complex subunit NrfG
U00096	4296380	ins	A	ACG	ACG:24 A:0
U00096	4325644	snp	C	T	T:63 C:0	CDS	-	98/444	33/147	missense_variant c.98G>A p.Ser33Asn	b4107	yjdN	PF06983 family protein YjdN
U00096	4339929	snp	C	T	T:63 C:0	CDS	-	593/2268	198/755	missense_variant c.593G>A p.Gly198Asp	b4117	adiA	arginine decarboxylase degradative
U00096	4341577	snp	G	A	A:77 G:0	CDS	-	52/909	18/302	missense_variant c.52C>T p.Pro18Ser	b4118	melR	DNA-binding transcriptional dual regulator MelR
U00096	4341585	snp	G	A	A:79 G:0	CDS	-	44/909	15/302	missense_variant c.44C>T p.Thr15Ile	b4118	melR	DNA-binding transcriptional dual regulator MelR
U00096	4392997	snp	G	A	A:76 G:0	CDS	-	1071/1140	357/379	synonymous_variant c.1071C>T p.Val357Val	b4166	queG	epoxyqueuosine reductase
U00096	4396373	snp	C	T	T:63 C:0	CDS	+	309/1338	103/445	synonymous_variant c.309C>T p.Thr103Thr	b4169	amiB	N-acetylmuramoyl-L-alanine amidase B
U00096	4396772	snp	T	C	C:42 T:0	CDS	+	708/1338	236/445	synonymous_variant c.708T>C p.Phe236Phe	b4169	amiB	N-acetylmuramoyl-L-alanine amidase B
U00096	4418346	snp	C	T	T:74 C:0	CDS	-	108/756	36/251	synonymous_variant c.108G>A p.Ala36Ala	b4191	ulaR	DNA-binding transcriptional repressor UlaR
U00096	4422714	snp	C	T	T:61 C:0	CDS	+	529/651	177/216	synonymous_variant c.529C>T p.Leu177Leu	b4196	ulaD	3-keto-L-gulonate-6-phosphate decarboxylase UlaD
U00096	4425688	complex	CACGAAAAC	AACGAAAAA	AACGAAAAA:46 CACGAAAAC:0	CDS	+	169/315	57/104	missense_variant c.169_177delCACGAAAACinsAACGAAAAA p.HisGluAsn57AsnGluLys	b4201	priB	primosomal replication protein N
U00096	4499661	snp	T	C	C:74 T:0
U00096	4500477	snp	A	G	G:62 A:0
U00096	4510238	snp	T	G	G:70 T:0
U00096	4532409	snp	T	G	G:67 T:0
U00096	4536428	snp	G	A	A:94 G:0
U00096	4540970	snp	C	T	T:101 C:0	CDS	+	14/603	5/200	missense_variant c.14C>T p.Ala5Val	b4312	fimB	Type 1 fimbriae regulatory protein FimB
U00096	4546426	snp	C	T	T:75 C:0	CDS	+	1331/2637	444/878	missense_variant c.1331C>T p.Ala444Val	b4317	fimD	type I fimbriae usher protein
U00096	4546601	snp	C	T	T:82 C:0	CDS	+	1506/2637	502/878	synonymous_variant c.1506C>T p.Ile502Ile	b4317	fimD	type I fimbriae usher protein
U00096	4572586	snp	C	T	T:86 C:0	CDS	+	173/1518	58/505	missense_variant c.173C>T p.Ser58Phe	b4342	yjiT	putative uncharacterized protein YjiT
U00096	4579677	snp	C	T	T:69 C:0	CDS	-	164/342	55/113	missense_variant c.164G>A p.Gly55Asp	b4347	symE	nucleoid-associated protein SymE
U00096	4587963	snp	C	T	T:48 C:0	CDS	-	903/957	301/318	synonymous_variant c.903G>A p.Gly301Gly	b4352	yjiA	P-loop guanosine triphosphatase YjiA
U00096	4593651	snp	C	T	T:66 C:0	CDS	-	1072/1362	358/453	missense_variant c.1072G>A p.Ala358Thr	b4356	lgoT	galactonate:H(+) symporter
U00096	4594178	snp	C	T	T:48 C:0	CDS	-	545/1362	182/453	missense_variant c.545G>A p.Ser182Asn	b4356	lgoT	galactonate:H(+) symporter
U00096	4599242	snp	C	T	T:61 C:0	CDS	-	200/2292	67/763	missense_variant c.200G>A p.Ser67Asn	b4359	opgB	phosphoglycerol transferase I
U00096	4602123	snp	C	T	T:55 C:0	CDS	-	736/771	246/256	missense_variant c.736G>A p.Ala246Thr	b4364	yjjP	putative succinate exporter YjjP
U00096	4620332	del	CAG	C	C:50 CAG:0	CDS	+	732/1224	244/407	frameshift_variant c.732_733delGA p.Lys245fs	b4383	deoB	phosphopentomutase
U00096	4636925	snp	G	C	C:56 G:0	CDS	+	230/1425	77/474	missense_variant c.230G>C p.Arg77Pro	b4399	creC	sensory histidine kinase CreC
U00096	4637873	snp	C	T	T:72 C:0	CDS	+	1178/1425	393/474	missense_variant c.1178C>T p.Ala393Val	b4399	creC	sensory histidine kinase CreC
U00096	4638240	snp	G	A	A:62 G:0	CDS	+	63/1353	21/450	synonymous_variant c.63G>A p.Leu21Leu	b4400	creD	putative inner membrane protein CreD

## Sheet: D3
CHROM	POS	TYPE	REF	ALT	EVIDENCE	FTYPE	STRAND	NT_POS	AA_POS	EFFECT	LOCUS_TAG	GENE	PRODUCT
U00096	1647	snp	C	T	T:75 C:0	CDS	+	1311/2463	437/820	synonymous_variant c.1311C>T p.Arg437Arg	b0002	thrA	fused aspartate kinase/homoserine dehydrogenase 1
U00096	2234	snp	C	T	T:72 C:0	CDS	+	1898/2463	633/820	missense_variant c.1898C>T p.Ser633Phe	b0002	thrA	fused aspartate kinase/homoserine dehydrogenase 1
U00096	6036	snp	C	T	T:75 C:0	CDS	-	424/777	142/258	missense_variant c.424G>A p.Asp142Asn	b0006	yaaA	DNA binding and peroxide stress response protein YaaA
U00096	22973	snp	C	T	T:75 C:0	CDS	+	583/2817	195/938	synonymous_variant c.583C>T p.Leu195Leu	b0026	ileS	isoleucine--tRNA ligase
U00096	30643	snp	C	T	T:76 C:0	CDS	+	993/1149	331/382	synonymous_variant c.993C>T p.Ser331Ser	b0032	carA	carbamoyl-phosphate synthetase small subunit
U00096	34995	snp	C	T	T:65 C:0	CDS	-	377/591	126/196	missense_variant c.377G>A p.Arg126His	b0035	caiE	putative transferase CaiE
U00096	54592	snp	C	T	T:74 C:0	CDS	-	111/1287	37/428	synonymous_variant c.111G>A p.Val37Val	b0053	surA	chaperone SurA
U00096	69740	snp	C	T	T:70 C:0	CDS	-	309/1701	103/566	synonymous_variant c.309G>A p.Ala103Ala	b0063	araB	ribulokinase
U00096	73795	snp	C	T	T:51 C:0	CDS	-	727/1611	243/536	missense_variant c.727G>A p.Ala243Thr	b0067	thiP	thiamine ABC transporter membrane subunit
U00096	76680	snp	C	T	T:46 C:0	CDS	-	620/1656	207/551	missense_variant c.620G>A p.Arg207Gln	b0069	sgrR	DNA-binding transcriptional dual regulator SgrR
U00096	81102	complex	GA	AC	AC:61 GA:0	CDS	-	857/1092	286/363	missense_variant c.856_857delTCinsGT p.Ser286Val	b0073	leuB	3-isopropylmalate dehydrogenase
U00096	83271	snp	A	G	G:56 A:0	CDS	-	259/1572	87/523	missense_variant c.259T>C p.Ser87Pro	b0074	leuA	2-isopropylmalate synthase
U00096	89693	snp	C	T	T:65 C:1	CDS	+	60/459	20/152	synonymous_variant c.60C>T p.Thr20Thr	b0081	mraZ	DNA-binding transcriptional repressor MraZ
U00096	92273	snp	C	T	T:67 C:0	CDS	+	861/1767	287/588	synonymous_variant c.861C>T p.Ser287Ser	b0084	ftsI	peptidoglycan DD-transpeptidase FtsI
U00096	92526	snp	C	T	T:54 C:0	ncRNA	+	1114/1767	372/588	missense_variant c.1114C>T p.Pro372Ser	b4810	ftsO	small regulatory RNA FtsO	Cell division
U00096	93087	snp	C	T	T:58 C:0	CDS	+	1675/1767	559/588	missense_variant c.1675C>T p.Arg559Cys	b0084	ftsI	peptidoglycan DD-transpeptidase FtsI	Cell division
U00096	100151	snp	C	T	T:52 C:0	CDS	+	508/1068	170/355	missense_variant c.508C>T p.Pro170Ser	b0090	murG	N-acetylglucosaminyl transferase	Cell division
U00096	104700	snp	C	T	T:60 C:0	CDS	+	719/1263	240/420	missense_variant c.719C>T p.Thr240Ile	b0094	ftsA	cell division protein FtsA	Cell division
U00096	108916	snp	C	T	T:68 C:1	CDS	+	638/2706	213/901	missense_variant c.638C>T p.Ser213Phe	b0098	secA	protein translocation ATPase
U00096	114687	snp	G	A	A:84 G:0	CDS	-	1038/1203	346/400	synonymous_variant c.1038C>T p.Asn346Asn	b0106	hofC	inner membrane protein HofC
U00096	166581	snp	C	T	T:54 C:0	CDS	+	1852/2535	618/844	missense_variant c.1852C>T p.Pro618Ser	b0149	mrcB	PBP1Bgamma	Cell Wall Synthesis and Maintenance
U00096	188237	snp	G	T	T:95 G:0	CDS	-	414/2673	138/890	synonymous_variant c.414C>A p.Val138Val	b0167	glnD	protein-PII uridylyltransferase/uridylyl-removing enzyme
U00096	246747	snp	G	T	T:103 G:0	CDS	+	36/750	12/249	synonymous_variant c.36G>T p.Ser12Ser	b0227	yafL	NlpC/P60 family protein YafL
U00096	284535	snp	T	G	G:40 T:0	CDS	+	1335/1968	445/655	synonymous_variant c.1335T>G p.Ala445Ala	b0269	yagF	D-xylonate dehydratase
U00096	313543	snp	G	A	A:102 G:1
U00096	339979	snp	G	A	A:13 G:0	CDS	+	211/321	71/106	missense_variant c.211G>A p.Val71Met	b0322	yahH	putative uncharacterized protein YahH
U00096	339986	snp	G	A	A:16 G:0	CDS	+	218/321	73/106	missense_variant c.218G>A p.Arg73Gln	b0322	yahH	putative uncharacterized protein YahH
U00096	363292	snp	G	T	T:71 G:0	CDS	-	3014/3075	1005/1024	stop_gained c.3014C>A p.Ser1005*	b0344	lacZ	beta-galactosidase
U00096	431530	snp	A	G	G:75 A:0	CDS	-	484/885	162/294	missense_variant c.484T>C p.Ser162Pro	b0411	tsx	nucleoside-specific channel-forming protein Tsx
U00096	556741	snp	C	T	T:55 C:0	CDS	-	133/213	45/70	missense_variant c.133G>A p.Val45Ile	b0528	ybcJ	putative RNA-binding protein YbcJ
U00096	591437	snp	A	G	G:57 A:0	CDS	-	1742/2238	581/745	missense_variant c.1742T>C p.Leu581Ser	b0569	nfrB	cyclic di-3'5'-guanylate-activated glycosyltransferase
U00096	690948	snp	G	A	A:76 G:0	CDS	-	837/879	279/292	synonymous_variant c.837C>T p.Val279Val	b0658	ybeX	CorC-HlyC family protein YbeX
U00096	700038	snp	G	A	A:73 G:0	CDS	-	289/753	97/250	missense_variant c.289C>T p.His97Tyr	b0675	umpH	UMP phosphatase
U00096	708176	snp	C	T	T:92 C:0
U00096	709989	snp	C	T	T:65 C:1	CDS	+	200/327	67/108	missense_variant c.200C>T p.Ala67Val	b0682	chiQ	lipoprotein ChiQ
U00096	712035	snp	G	T	T:66 G:0
U00096	713854	mnp	GG	AA	AA:54 GG:0	CDS	+	297/1641	99/546	missense_variant c.297_298delGGinsAA p.Glu100Lys	b0688	pgm	phosphoglucomutase
U00096	772251	snp	C	T	T:61 C:1	CDS	+	794/1569	265/522	missense_variant c.794C>T p.Ala265Val	b0733	cydA	cytochrome bd-I subunit 1
U00096	789633	complex	AC	TA	TA:72 AC:0	CDS	-	347/1149	116/382	stop_gained c.346_347delGTinsTA p.Val116*	b0757	galK	galactokinase
U00096	791607	snp	C	T	T:56 C:0	CDS	-	449/1017	150/338	missense_variant c.449G>A p.Gly150Asp	b0759	galE	UDP-glucose 4-epimerase
U00096	805393	snp	A	T	T:78 A:0	CDS	+	1891/2262	631/753	missense_variant c.1891A>T p.Met631Leu	b0771	ybhJ	putative hydratase YbhJ
U00096	809217	complex	CA	AG	AG:51 CA:0	CDS	-	41/1290	14/429	missense_variant c.40_41delTGinsCT p.Trp14Leu	b0774	bioA	adenosylmethionine-8-amino-7-oxononanoate aminotransferase
U00096	968837	snp	G	A	A:55 G:0	CDS	+	472/987	158/328	missense_variant c.472G>A p.Asp158Asn	b0915	lpxK	tetraacyldisaccharide 4'-kinase
U00096	1036645	snp	T	A	A:57 T:0	CDS	+	292/399	98/132	missense_variant c.292T>A p.Phe98Ile	b0976	hyaE	putative HyaA chaperone
U00096	1040126	snp	G	T	T:60 G:0	CDS	+	831/1137	277/378	synonymous_variant c.831G>T p.Leu277Leu	b0979	appB	cytochrome bd-II subunit 2
U00096	1050408	snp	T	C	C:24 T:0	CDS	+	382/504	128/167	missense_variant c.382T>C p.Tyr128His	b0988	insB4	IS1 family protein InsB
U00096	1050481	snp	T	A	A:48 T:0	CDS	+	455/504	152/167	missense_variant c.455T>A p.Leu152Gln	b0988	insB4	IS1 family protein InsB
U00096	1061935	snp	G	A	A:43 G:0	CDS	+	137/600	46/199	missense_variant c.137G>A p.Ser46Asn	b0998	torD	trimethylamine-N-oxide reductase-specific chaperone
U00096	1069743	snp	C	T	T:50 C:1	CDS	-	97/1329	33/442	missense_variant c.97G>A p.Ala33Thr	b1006	rutG	pyrimidine:H(+) symporter
U00096	1111727	mnp	CC	TT	TT:72 CC:0	CDS	+	865/2544	289/847	missense_variant c.865_866delCCinsTT p.Pro289Leu	b1049	opgH	osmoregulated periplasmic glucans biosynthesis protein H
U00096	1136146	snp	G	A	A:71 G:0	CDS	+	583/699	195/232	missense_variant c.583G>A p.Val195Ile	b1079	flgH	flagellar L-ring protein
U00096	1169836	snp	A	G	G:74 A:0	CDS	-	539/963	180/320	missense_variant c.539T>C p.Leu180Pro	b1113	ldtC	LD-transpeptidase LdtC	Cell Wall Synthesis and Maintenance
U00096	1189980	snp	A	G	G:81 A:0	CDS	-	468/672	156/223	synonymous_variant c.468T>C p.Thr156Thr	b1130	phoP	DNA-binding transcriptional dual regulator PhoP
U00096	1196220	snp	C	T	T:37 C:0	CDS	+	1098/1251	366/416	synonymous_variant c.1098C>T p.His366His	b1136	icd	isocitrate dehydrogenase
U00096	1196232	snp	C	T	T:33 C:0	CDS	+	1110/1251	370/416	synonymous_variant c.1110C>T p.Thr370Thr	b1136	icd	isocitrate dehydrogenase
U00096	1196245	complex	TTA	CTG	CTG:30 TTA:0	CDS	+	1123/1251	375/416	synonymous_variant c.1123_1125delTTAinsCTG p.376	b1136	icd	isocitrate dehydrogenase
U00096	1196277	complex	CGCGAAA	TGCCAAG	TGCCAAG:17 CGCGAAA:0	CDS	+	1155/1251	385/416	synonymous_variant c.1155_1161delCGCGAAAinsTGCCAAG p.388	b1136	icd	isocitrate dehydrogenase
U00096	1196292	snp	C	T	T:16 C:0	CDS	+	1170/1251	390/416	synonymous_variant c.1170C>T p.Thr390Thr	b1136	icd	isocitrate dehydrogenase
U00096	1196304	snp	G	A	A:15 G:0	CDS	+	1182/1251	394/416	synonymous_variant c.1182G>A p.Glu394Glu	b1136	icd	isocitrate dehydrogenase
U00096	1196316	snp	T	A	A:10 T:0	CDS	+	1194/1251	398/416	missense_variant c.1194T>A p.Asp398Glu	b1136	icd	isocitrate dehydrogenase
U00096	1276230	snp	C	T	T:64 C:3	CDS	-	1389/1797	463/598	synonymous_variant c.1389G>A p.Pro463Pro	b1222	narX	sensor histidine kinase NarX
U00096	1287248	snp	G	T	T:24 G:0	tRNA	-			non_coding_transcript_variant	b1230	tyrV	tRNA-Tyr
U00096	1287294	snp	C	G	G:10 C:1	tRNA	-			non_coding_transcript_variant	b1230	tyrV	tRNA-Tyr
U00096	1287588	snp	C	G	G:19 C:1	tRNA	-			non_coding_transcript_variant	b1231	tyrT	tRNA-Tyr
U00096	1300777	snp	C	T	T:54 C:0
U00096	1301992	snp	A	T	T:85 A:0	CDS	+	811/1632	271/543	missense_variant c.811A>T p.Asn271Tyr	b1243	oppA	oligopeptide ABC transporter periplasmic binding protein	Oligopeptide Transport, Cell wall recycling
U00096	1304581	snp	C	T	T:54 C:0	CDS	+	748/909	250/302	missense_variant c.748C>T p.Pro250Ser	b1245	oppC	murein tripeptide ABC transporter/oligopeptide ABC transporter inner membrane subunit OppC	Oligopeptide Transport, Cell wall recycling
U00096	1305633	complex	CG	TT	TT:69 CG:0	CDS	+	880/1014	294/337	missense_variant c.880_881delCGinsTT p.Arg294Leu	b1246	oppD	murein tripeptide ABC transporter/oligopeptide ABC transporter ATP binding subunit OppD	Oligopeptide Transport, Cell wall recycling
U00096	1306736	snp	T	G	G:68 T:0	CDS	+	973/1005	325/334	missense_variant c.973T>G p.Ser325Ala	b1247	oppF	murein tripeptide ABC transporter/oligopeptide ABC transporter ATP binding subunit OppF	Oligopeptide Transport, Cell wall recycling
U00096	1307934	snp	C	T	T:69 C:0	CDS	-	712/1461	238/486	missense_variant c.712G>A p.Gly238Ser	b1249	clsA	cardiolipin synthase A
U00096	1310770	snp	A	G	G:91 A:0	CDS	-	96/297	32/98	synonymous_variant c.96T>C p.His32His	b1251	yciI	protein YciI
U00096	1315384	snp	G	A	A:90 G:0	CDS	-	387/501	129/166	synonymous_variant c.387C>T p.Tyr129Tyr	b1258	yciF	DUF892 domain-containing protein YciF
U00096	1317129	snp	G	A	A:67 G:0	CDS	-	94/807	32/268	stop_gained c.94C>T p.Gln32*	b1260	trpA	tryptophan synthase subunit alpha
U00096	1322325	snp	G	A	A:53 G:0	CDS	-	622/1563	208/520	missense_variant c.622C>T p.Leu208Phe	b1264	trpE	anthranilate synthase subunit TrpE
U00096	1345822	snp	G	A	A:84 G:0	CDS	-	921/1986	307/661	synonymous_variant c.921C>T p.Asp307Asp	b1285	pdeR	cyclic di-GMP phosphodiesterase PdeR
U00096	1356932	snp	G	A	A:73 G:0	CDS	-	179/1644	60/547	missense_variant c.179C>T p.Thr60Ile	b1294	sapA	putative periplasmic binding protein SapA
U00096	1357202	snp	C	T	T:80 C:0
U00096	1358859	snp	T	C	C:57 T:0	CDS	-	329/1386	110/461	missense_variant c.329A>G p.Tyr110Cys	b1296	puuP	putrescine:H(+) symporter PuuP
U00096	1366433	snp	G	A	A:61 G:0	CDS	+	884/1266	295/421	missense_variant c.884G>A p.Gly295Asp	b1302	puuE	4-aminobutyrate aminotransferase PuuE
U00096	1400978	snp	C	T	T:81 C:0	CDS	-	796/1527	266/508	missense_variant c.796G>A p.Gly266Ser	b1336	abgT	p-aminobenzoyl glutamate:H(+) symporter
U00096	1452953	snp	G	A	A:60 G:0	CDS	-	690/2046	230/681	synonymous_variant c.690C>T p.Phe230Phe	b1387	paaZ	fused 3-oxo-56-dehydrosuberyl-CoA semialdehyde dehydrogenase and oxepin-CoA hydrolase
U00096	1472911	snp	C	T	T:60 C:0	CDS	+	4958/6060	1653/2019	missense_variant c.4958C>T p.Ala1653Val	b4492	ydbA	putative outer membrane protein N-terminal fragment
U00096	1473194	snp	C	T	T:75 C:0	CDS	+	5241/6060	1747/2019	synonymous_variant c.5241C>T p.Asn1747Asn	b4492	ydbA	putative outer membrane protein N-terminal fragment
U00096	1501192	snp	C	T	T:62 C:0	CDS	+	620/993	207/330	missense_variant c.620C>T p.Pro207Leu	b1429	tehA	tellurite resistance protein
U00096	1530414	snp	C	T	T:107 C:0	CDS	-	91/186	31/61	missense_variant c.91G>A p.Val31Met	b4745	yncO	protein YncO
U00096	1610076	snp	T	G	G:59 T:0	CDS	-	605/1452	202/483	missense_variant c.605A>C p.Asp202Ala	b1521	uxaB	tagaturonate reductase
U00096	1643679	snp	A	T	T:58 A:0	CDS	-	626/1050	209/349	missense_variant c.626T>A p.Leu209Gln	b1560	ydfU	protein YdfU
U00096	1652331	snp	T	C	C:90 T:0
U00096	1663552	snp	A	T	T:72 A:0	CDS	+	563/618	188/205	missense_variant c.563A>T p.Asn188Ile	b1589	ynfG	putative oxidoreductase YnfG
U00096	1721136	snp	C	T	T:70 C:0	CDS	+	112/237	38/78	missense_variant c.112C>T p.Leu38Phe	b1643	ydhI	DUF1656 domain-containing protein YdhI
U00096	1726383	snp	G	A	A:67 G:0	CDS	+	361/600	121/199	missense_variant c.361G>A p.Asp121Asn	b1649	nemR	DNA-binding transcriptional repressor NemR
U00096	1740366	snp	G	A	A:61 G:0	CDS	+	456/1212	152/403	stop_gained c.456G>A p.Trp152*	b1660	punC	purine nucleoside transporter PunC
U00096	1743473	snp	G	A	A:71 G:0	CDS	+	17/1374	6/457	missense_variant c.17G>A p.Ser6Asn	b1663	mdtK	multidrug efflux pump MdtK
U00096	1757756	snp	G	A	A:58 G:1	CDS	-	970/1005	324/334	missense_variant c.970C>T p.Pro324Ser	b1678	ldtE	LD-transpeptidase LdtE	Cell Wall Synthesis and Maintenance
U00096	1769718	snp	G	A	A:48 G:0	CDS	+	645/1113	215/370	synonymous_variant c.645G>A p.Ala215Ala	b1688	ydiK	putative transporter YdiK
U00096	1773063	snp	G	A	A:97 G:0	CDS	+	552/1266	184/421	synonymous_variant c.552G>A p.Leu184Leu	b1691	ydiN	putative transporter YdiN
U00096	1776715	snp	A	T	T:73 A:0	CDS	+	1129/1596	377/531	missense_variant c.1129A>T p.Ser377Cys	b1694	ydiF	putative acetate-CoA transferase YdiF
U00096	1781503	snp	G	A	A:55 G:0	CDS	+	109/1290	37/429	missense_variant c.109G>A p.Gly37Ser	b1699	ydiS	putative electron transfer flavoprotein-quinone oxidoreductase YdiS
U00096	1798186	snp	G	A	A:73 G:0	CDS	-	757/984	253/327	missense_variant c.757C>T p.Pro253Ser	b1714	pheS	phenylalanine--tRNA ligase subunit alpha
U00096	1805930	snp	G	A	A:73 G:0	CDS	-	154/759	52/252	missense_variant c.154C>T p.Leu52Phe	b1722	ydiY	acid-inducible putative outer membrane protein YdiY
U00096	1807161	snp	G	A	A:46 G:0	CDS	+	792/930	264/309	synonymous_variant c.792G>A p.Leu264Leu	b1723	pfkB	6-phosphofructokinase 2
U00096	1816850	snp	G	A	A:78 G:0	CDS	-	286/750	96/249	missense_variant c.286C>T p.Pro96Ser	b1733	chbG	chitooligosaccharide monodeacetylase ChbG
U00096	1822806	snp	G	A	A:63 G:0	CDS	+	349/828	117/275	missense_variant c.349G>A p.Ala117Thr	b1740	nadE	NH3-dependent NAD(+) synthetase
U00096	1841394	snp	G	A	A:54 G:0	CDS	-	10/621	4/206	missense_variant c.10C>T p.Arg4Cys	b1758	ynjF	CDP-alcohol phosphatidyltransferase domain-containing protein YnjF
U00096	1848743	snp	G	A	A:79 G:1
U00096	1849541	snp	G	A	A:81 G:0	CDS	+	705/1857	235/618	synonymous_variant c.705G>A p.Leu235Leu	b1766	sppA	protease IV a signal peptide peptidase
U00096	1894839	snp	T	C	C:55 T:0	CDS	+	35/1362	12/453	missense_variant c.35T>C p.Leu12Pro	b1812	pabB	aminodeoxychorismate synthase subunit 1
U00096	1941101	snp	G	A	A:69 G:0	CDS	-	535/1323	179/440	stop_gained c.535C>T p.Gln179*	b1856	mepM	peptidoglycan endopeptidase MepM	Cell Wall Synthesis and Maintenance
U00096	1941890	snp	G	A	A:70 G:0	CDS	-	694/933	232/310	stop_gained c.694C>T p.Gln232*	b1857	znuA	Zn(2(+)) ABC transporter periplasmic binding protein
U00096	1951530	snp	G	A	A:61 G:0	CDS	+	136/819	46/272	missense_variant c.136G>A p.Val46Ile	b1868	yecE	DUF72 domain-containing protein YecE
U00096	1977366	snp	C	T	T:81 C:0	CDS	-	479/579	160/192	missense_variant c.479G>A p.Cys160Tyr	b1891	flhC	DNA-binding transcriptional dual regulator FlhC
U00096	2040433	snp	C	A	A:74 C:0	CDS	+	956/1005	319/334	missense_variant c.956C>A p.Ala319Asp	b1971	msrP	protein-L-methionine sulfoxide reductase catalytic subunit MsrP
U00096	2092981	del	CGCTG	C	C:54 CGCTG:0	CDS	+	599/1071	200/356	frameshift_variant c.599_602delTGGC p.Leu200fs	b2021	hisC	histidinol-phosphate aminotransferase
U00096	2096980	snp	G	A	A:64 G:0	CDS	+	367/612	123/203	missense_variant c.367G>A p.Ala123Thr	b2026	hisI	putative bifunctional phosphoribosyl-AMP cyclohydrolase/phosphoribosyl-ATP pyrophosphatase
U00096	2115211	snp	C	A	A:86 C:0	CDS	-	686/1395	229/464	missense_variant c.686G>T p.Gly229Val	b2043	wcaM	putative colanic acid biosynthesis protein WcaM
U00096	2129338	snp	T	C	C:76 T:0	CDS	-	313/747	105/248	missense_variant c.313A>G p.Lys105Glu	b2055	wcaE	GDP-Fuc:2/3-O-Ac-alpha-L-Fuc-(1->3)-alpha-D-Glc- PP-Und alpha-(14)-fucosyltransferase
U00096	2173360	del	ACC	A	A:46 ACC:0
U00096	2188087	snp	T	C	C:96 T:0	CDS	-	328/1035	110/344	missense_variant c.328A>G p.Thr110Ala	b2108	yehA	putative fimbrial adhesin YehA
U00096	2195035	snp	G	A	A:62 G:0	CDS	+	736/2034	246/677	missense_variant c.736G>A p.Ala246Thr	b2114	metG	methionine--tRNA ligase
U00096	2323187	snp	G	A	A:78 G:0	CDS	+	1322/1386	441/461	missense_variant c.1322G>A p.Gly441Asp	b2220	atoC	DNA-binding transcriptional activator/ornithine decarboxylase inhibitor AtoC
U00096	2384808	snp	C	T	T:71 C:0	CDS	-	915/1728	305/575	synonymous_variant c.915G>A p.Lys305Lys	b2270	yfbK	IPR002035/DUF3520 domain-containing protein YfbK
U00096	2399328	snp	G	A	A:59 G:0	CDS	-	838/2727	280/908	missense_variant c.838C>T p.Arg280Cys	b2283	nuoG	NADH:quinone oxidoreductase subunit G
U00096	2410419	snp	G	A	A:65 G:0	CDS	-	934/1833	312/610	synonymous_variant c.934C>T p.Leu312Leu	b2292	yfbS	putative transporter YfbS
U00096	2443417	snp	G	A	A:63 G:0	CDS	+	1654/2007	552/668	missense_variant c.1654G>A p.Ala552Thr	b2324	mnmC	fused tRNA 5-aminomethyl-2-thiouridylate methyltransferase and tRNA 5-aminomethyl-2-thiouridylate synthase
U00096	2443447	snp	G	A	A:57 G:0	CDS	+	1684/2007	562/668	missense_variant c.1684G>A p.Ala562Thr	b2324	mnmC	fused tRNA 5-aminomethyl-2-thiouridylate methyltransferase and tRNA 5-aminomethyl-2-thiouridylate synthase
U00096	2484827	snp	C	T	T:102 C:0	CDS	+	454/3594	152/1197	missense_variant c.454C>T p.Leu152Phe	b2370	evgS	sensor histidine kinase EvgS
U00096	2517507	snp	C	T	T:81 C:1	CDS	-	326/2190	109/729	missense_variant c.326G>A p.Gly109Glu	b2395	pdeA	putative c-di-GMP phosphodiesterase PdeA
U00096	2561952	snp	A	T	T:86 A:0	CDS	+	328/369	110/122	stop_gained c.328A>T p.Arg110*	b2445	yffN	uncharacterized protein YffN
U00096	2812481	snp	G	A	A:63 G:0	CDS	+	1055/1173	352/390	missense_variant c.1055G>A p.Gly352Asp	b2685	emrA	multidrug efflux pump membrane fusion protein EmrA
U00096	2855808	snp	C	T	T:60 C:0	CDS	+	1471/2079	491/692	missense_variant c.1471C>T p.Pro491Ser	b2731	fhlA	DNA-binding transcriptional activator FhlA
U00096	2898118	snp	C	T	T:66 C:1	CDS	-	1301/1455	434/484	missense_variant c.1301G>A p.Gly434Asp	b4463	ygcU	putative FAD-containing dehydrogenase
U00096	2926292	snp	C	T	T:68 C:0
U00096	2943051	complex	CCGTC	TCGTT	TCGTT:111 CCGTC:0	CDS	-	95/228	31/75	missense_variant c.91_95delGACGGinsAACGA p.AspGly31AsnGlu	b2809	ygdI	DUF903 domain-containing lipoprotein YgdI
U00096	2964821	snp	A	T	T:69 A:0	CDS	-	335/795	112/264	missense_variant c.335T>A p.Ile112Asn	b2827	thyA	thymidylate synthase
U00096	3152313	snp	C	T	T:91 C:0	CDS	+	78/1188	26/395	synonymous_variant c.78C>T p.Ser26Ser	b3008	metC	cystathionine beta-lyase/L-cysteine desulfhydrase/alanine racemase
U00096	3254824	snp	G	A	A:66 G:0	CDS	+	506/702	169/233	missense_variant c.506G>A p.Gly169Asp	b3106	yhaK	bicupin-related protein
U00096	3301580	snp	C	T	T:63 C:0	CDS	+	96/996	32/331	synonymous_variant c.96C>T p.Thr32Thr	b3158	ubiU	ubiquinone biosynthesis protein UbiU
U00096	3335836	snp	C	T	T:55 C:0	CDS	-	659/1260	220/419	missense_variant c.659G>A p.Arg220His	b3189	murA	UDP-N-acetylglucosamine 1-carboxyvinyltransferase
U00096	3388041	snp	T	G	G:74 T:0	CDS	-	148/1968	50/655	missense_variant c.148A>C p.Thr50Pro	b3240	aaeB	aromatic carboxylic acid efflux pump subunit AaeB
U00096	3395463	snp	C	T	T:58 C:0	CDS	-	796/3801	266/1266	missense_variant c.796G>A p.Gly266Ser	b4472	yhdP	phospholipid transport factor YhdP
U00096	3400590	snp	G	A	A:68 G:0	CDS	-	498/1044	166/347	synonymous_variant c.498C>T p.Ile166Ile	b3251	mreB	dynamic cytoskeletal protein MreB
U00096	3560455	ins	C	CG	CG:54 C:0
U00096	3633213	snp	G	A	A:116 G:0
U00096	3638300	snp	G	A	A:61 G:0	CDS	+	659/1500	220/499	missense_variant c.659G>A p.Gly220Asp	b3493	pitA	metal phosphate:H(+) symporter PitA
U00096	3682515	snp	C	T	T:60 C:0	CDS	-	933/1287	311/428	missense_variant c.933G>A p.Met311Ile	b3528	dctA	C4 dicarboxylate/orotate:H(+) symporter
U00096	3707947	snp	C	A	A:89 C:0
U00096	3725176	snp	T	G	G:85 T:0	CDS	-	143/912	48/303	missense_variant c.143A>C p.Glu48Ala	b3560	glyQ	glycine--tRNA ligase subunit alpha
U00096	3771979	snp	G	T	T:86 G:0
U00096	3815879	ins	T	TC	TC:53 T:0	CDS	-	670/687	224/228	frameshift_variant c.670dupG p.Glu224fs	b3643	rph	truncated RNase PH
U00096	3822645	ins	C	CCAGGAT	CCAGGAT:53 C:0	CDS	+	253/2109	85/702	conservative_inframe_insertion c.247_252dupCAGGAT p.Gln83_Asp84dup	b3650	spoT	bifunctional (p)ppGpp synthase/hydrolase SpoT
U00096	3823162	snp	C	T	T:34 C:0	CDS	+	763/2109	255/702	missense_variant c.763C>T p.His255Tyr	b3650	spoT	bifunctional (p)ppGpp synthase/hydrolase SpoT
U00096	3922550	snp	G	A	A:100 G:0
U00096	3993531	snp	T	C	C:90 T:0	CDS	+	2379/2547	793/848	synonymous_variant c.2379T>C p.Arg793Arg	b3806	cyaA	adenylate cyclase
U00096	4084903	snp	T	G	G:53 T:0	CDS	-	920/3051	307/1016	missense_variant c.920A>C p.Asn307Thr	b3894	fdoG	formate dehydrogenase O subunit alpha
U00096	4092703	snp	A	G	G:75 A:0	CDS	-	121/447	41/148	missense_variant c.121T>C p.Phe41Leu	b3900	frvA	putative PTS enzyme IIA component FrvA
U00096	4113851	snp	G	A	A:72 G:1	CDS	-	622/747	208/248	missense_variant c.622C>T p.His208Tyr	b3924	fpr	flavodoxin/ferredoxin-NADP(+) reductase
U00096	4143377	snp	C	T	T:55 C:0	CDS	+	848/1080	283/359	missense_variant c.848C>T p.Ser283Leu	b3949	frwC	putative PTS enzyme IIC component FrwC
U00096	4161248	snp	G	T	T:78 G:0	CDS	+	182/705	61/234	missense_variant c.182G>T p.Gly61Val	b3963	fabR	DNA-binding transcriptional repressor FabR
U00096	4164123	snp	C	G	G:68 C:0	CDS	+	485/1845	162/614	missense_variant c.485C>G p.Ala162Gly	b3966	btuB	cobalamin outer membrane transporter
U00096	4177000	snp	C	T	T:30 C:0	CDS	+	1057/1185	353/394	missense_variant c.1057C>T p.Pro353Ser	b3980	tufB	translation elongation factor Tu 2
U00096	4215347	snp	T	A	A:109 T:0
U00096	4293781	complex	GC	AT	AT:48 GC:0	CDS	+	239/597	80/198	missense_variant c.239_240delGCinsAT p.Gly80Asp	b4076	nrfG	putative formate-dependent nitrite reductase complex subunit NrfG
U00096	4296380	ins	A	ACG	ACG:33 A:0
U00096	4325644	snp	C	T	T:78 C:0	CDS	-	98/444	33/147	missense_variant c.98G>A p.Ser33Asn	b4107	yjdN	PF06983 family protein YjdN
U00096	4339929	snp	C	T	T:74 C:0	CDS	-	593/2268	198/755	missense_variant c.593G>A p.Gly198Asp	b4117	adiA	arginine decarboxylase degradative
U00096	4341577	snp	G	A	A:88 G:0	CDS	-	52/909	18/302	missense_variant c.52C>T p.Pro18Ser	b4118	melR	DNA-binding transcriptional dual regulator MelR
U00096	4341585	snp	G	A	A:88 G:0	CDS	-	44/909	15/302	missense_variant c.44C>T p.Thr15Ile	b4118	melR	DNA-binding transcriptional dual regulator MelR
U00096	4392997	snp	G	A	A:79 G:0	CDS	-	1071/1140	357/379	synonymous_variant c.1071C>T p.Val357Val	b4166	queG	epoxyqueuosine reductase
U00096	4396373	snp	C	T	T:53 C:0	CDS	+	309/1338	103/445	synonymous_variant c.309C>T p.Thr103Thr	b4169	amiB	N-acetylmuramoyl-L-alanine amidase B
U00096	4396772	snp	T	C	C:51 T:0	CDS	+	708/1338	236/445	synonymous_variant c.708T>C p.Phe236Phe	b4169	amiB	N-acetylmuramoyl-L-alanine amidase B
U00096	4418346	snp	C	T	T:74 C:0	CDS	-	108/756	36/251	synonymous_variant c.108G>A p.Ala36Ala	b4191	ulaR	DNA-binding transcriptional repressor UlaR
U00096	4422714	snp	C	T	T:57 C:0	CDS	+	529/651	177/216	synonymous_variant c.529C>T p.Leu177Leu	b4196	ulaD	3-keto-L-gulonate-6-phosphate decarboxylase UlaD
U00096	4425688	complex	CACGAAAAC	AACGAAAAA	AACGAAAAA:42 CACGAAAAC:0	CDS	+	169/315	57/104	missense_variant c.169_177delCACGAAAACinsAACGAAAAA p.HisGluAsn57AsnGluLys	b4201	priB	primosomal replication protein N
U00096	4499661	snp	T	C	C:96 T:0
U00096	4500477	snp	A	G	G:79 A:0
U00096	4510238	snp	T	G	G:71 T:0
U00096	4532409	snp	T	G	G:68 T:1
U00096	4536428	snp	G	A	A:88 G:0
U00096	4540970	snp	C	T	T:111 C:0	CDS	+	14/603	5/200	missense_variant c.14C>T p.Ala5Val	b4312	fimB	Type 1 fimbriae regulatory protein FimB
U00096	4543431	snp	C	T	T:82 C:1	CDS	+	317/549	106/182	missense_variant c.317C>T p.Thr106Ile	b4314	fimA	type 1 fimbriae major subunit
U00096	4546426	snp	C	T	T:79 C:0	CDS	+	1331/2637	444/878	missense_variant c.1331C>T p.Ala444Val	b4317	fimD	type I fimbriae usher protein
U00096	4546601	snp	C	T	T:101 C:0	CDS	+	1506/2637	502/878	synonymous_variant c.1506C>T p.Ile502Ile	b4317	fimD	type I fimbriae usher protein
U00096	4572586	snp	C	T	T:103 C:0	CDS	+	173/1518	58/505	missense_variant c.173C>T p.Ser58Phe	b4342	yjiT	putative uncharacterized protein YjiT
U00096	4579677	snp	C	T	T:64 C:0	CDS	-	164/342	55/113	missense_variant c.164G>A p.Gly55Asp	b4347	symE	nucleoid-associated protein SymE
U00096	4587963	snp	C	T	T:50 C:0	CDS	-	903/957	301/318	synonymous_variant c.903G>A p.Gly301Gly	b4352	yjiA	P-loop guanosine triphosphatase YjiA
U00096	4593651	snp	C	T	T:70 C:0	CDS	-	1072/1362	358/453	missense_variant c.1072G>A p.Ala358Thr	b4356	lgoT	galactonate:H(+) symporter
U00096	4594178	snp	C	T	T:56 C:0	CDS	-	545/1362	182/453	missense_variant c.545G>A p.Ser182Asn	b4356	lgoT	galactonate:H(+) symporter
U00096	4599242	snp	C	T	T:63 C:0	CDS	-	200/2292	67/763	missense_variant c.200G>A p.Ser67Asn	b4359	opgB	phosphoglycerol transferase I
U00096	4602123	snp	C	T	T:57 C:0	CDS	-	736/771	246/256	missense_variant c.736G>A p.Ala246Thr	b4364	yjjP	putative succinate exporter YjjP
U00096	4620332	del	CAG	C	C:53 CAG:0	CDS	+	732/1224	244/407	frameshift_variant c.732_733delGA p.Lys245fs	b4383	deoB	phosphopentomutase
U00096	4636925	snp	G	C	C:63 G:0	CDS	+	230/1425	77/474	missense_variant c.230G>C p.Arg77Pro	b4399	creC	sensory histidine kinase CreC
U00096	4637873	snp	C	T	T:68 C:0	CDS	+	1178/1425	393/474	missense_variant c.1178C>T p.Ala393Val	b4399	creC	sensory histidine kinase CreC
U00096	4638240	snp	G	A	A:78 G:0	CDS	+	63/1353	21/450	synonymous_variant c.63G>A p.Leu21Leu	b4400	creD	putative inner membrane protein CreD

## Sheet: MC1061
CHROM	POS	TYPE	REF	ALT	EVIDENCE	FTYPE	STRAND	NT_POS	AA_POS	EFFECT	LOCUS_TAG	GENE	PRODUCT
U00096	89089	snp	C	A	A:90 C:1
U00096	89103	snp	G	C	C:99 G:0
U00096	89143	complex	ATG	GTT	GTT:96 ATG:0
U00096	89239	complex	GGC	AGA	AGA:85 GGC:0
U00096	89263	snp	A	G	G:85 A:0
U00096	89316	snp	T	C	C:90 T:0
U00096	89321	snp	A	G	G:90 A:0
U00096	89471	snp	T	G	G:86 T:0
U00096	89570	snp	A	C	C:78 A:0
U00096	89699	snp	T	C	C:73 T:0	CDS	+	66/459	22/152	synonymous_variant c.66T>C p.Tyr22Tyr	b0081	mraZ	DNA-binding transcriptional repressor MraZ
U00096	89754	snp	T	C	C:84 T:0	CDS	+	121/459	41/152	missense_variant c.121T>C p.Tyr41His	b0081	mraZ	DNA-binding transcriptional repressor MraZ	Cell Wall Synthesis and Maintenance
U00096	90432	complex	ACGT	GCGC	GCGC:66 ACGT:0	CDS	+	339/942	113/313	synonymous_variant c.339_342delACGTinsGCGC p.115	b0082	rsmH	16S rRNA m(4)C1402 methyltransferase
U00096	91904	snp	G	A	A:67 G:0	CDS	+	492/1767	164/588	synonymous_variant c.492G>A p.Glu164Glu	b0084	ftsI	peptidoglycan DD-transpeptidase FtsI
U00096	91916	snp	C	T	T:71 C:0	CDS	+	504/1767	168/588	synonymous_variant c.504C>T p.Tyr168Tyr	b0084	ftsI	peptidoglycan DD-transpeptidase FtsI
U00096	91922	snp	G	A	A:73 G:0	CDS	+	510/1767	170/588	synonymous_variant c.510G>A p.Pro170Pro	b0084	ftsI	peptidoglycan DD-transpeptidase FtsI
U00096	91949	snp	C	T	T:71 C:0	CDS	+	537/1767	179/588	synonymous_variant c.537C>T p.Ile179Ile	b0084	ftsI	peptidoglycan DD-transpeptidase FtsI
U00096	92096	snp	A	T	T:75 A:0	CDS	+	684/1767	228/588	synonymous_variant c.684A>T p.Ala228Ala	b0084	ftsI	peptidoglycan DD-transpeptidase FtsI
U00096	92162	snp	C	T	T:71 C:0	CDS	+	750/1767	250/588	synonymous_variant c.750C>T p.Asn250Asn	b0084	ftsI	peptidoglycan DD-transpeptidase FtsI
U00096	92327	snp	G	T	T:67 G:0	CDS	+	915/1767	305/588	synonymous_variant c.915G>T p.Pro305Pro	b0084	ftsI	peptidoglycan DD-transpeptidase FtsI
U00096	92354	snp	A	G	G:65 A:0	CDS	+	942/1767	314/588	synonymous_variant c.942A>G p.Val314Val	b0084	ftsI	peptidoglycan DD-transpeptidase FtsI
U00096	92687	snp	A	G	G:51 A:0	CDS	+	1275/1767	425/588	synonymous_variant c.1275A>G p.Pro425Pro	b0084	ftsI	peptidoglycan DD-transpeptidase FtsI
U00096	92810	snp	T	C	C:58 T:0	CDS	+	1398/1767	466/588	synonymous_variant c.1398T>C p.Thr466Thr	b0084	ftsI	peptidoglycan DD-transpeptidase FtsI
U00096	92843	snp	A	G	G:53 A:0	CDS	+	1431/1767	477/588	synonymous_variant c.1431A>G p.Pro477Pro	b0084	ftsI	peptidoglycan DD-transpeptidase FtsI
U00096	94278	snp	G	A	A:81 G:0	CDS	+	1113/1488	371/495	synonymous_variant c.1113G>A p.Ala371Ala	b0085	murE	UDP-N-acetylmuramoyl-L-alanyl-D-glutamate--2
U00096	134256	snp	G	T	T:71 G:0
U00096	246747	snp	G	T	T:77 G:0	CDS	+	36/750	12/249	synonymous_variant c.36G>T p.Ser12Ser	b0227	yafL	NlpC/P60 family protein YafL
U00096	284535	snp	T	G	G:50 T:0	CDS	+	1335/1968	445/655	synonymous_variant c.1335T>G p.Ala445Ala	b0269	yagF	D-xylonate dehydratase
U00096	313543	snp	G	A	A:133 G:0
U00096	553161	snp	G	A	A:71 G:2
U00096	690948	snp	G	A	A:81 G:0	CDS	-	837/879	279/292	synonymous_variant c.837C>T p.Val279Val	b0658	ybeX	CorC-HlyC family protein YbeX
U00096	700038	snp	G	A	A:89 G:0	CDS	-	289/753	97/250	missense_variant c.289C>T p.His97Tyr	b0675	umpH	UMP phosphatase
U00096	791688	snp	G	A	A:72 G:0	CDS	-	368/1017	123/338	missense_variant c.368C>T p.Ser123Phe	b0759	galE	UDP-glucose 4-epimerase
U00096	809217	mnp	CA	AG	AG:75 CA:0	CDS	-	41/1290	14/429	missense_variant c.40_41delTGinsCT p.Trp14Leu	b0774	bioA	adenosylmethionine-8-amino-7-oxononanoate aminotransferase
U00096	968837	snp	G	A	A:70 G:0	CDS	+	472/987	158/328	missense_variant c.472G>A p.Asp158Asn	b0915	lpxK	tetraacyldisaccharide 4'-kinase
U00096	1040126	snp	G	T	T:81 G:0	CDS	+	831/1137	277/378	synonymous_variant c.831G>T p.Leu277Leu	b0979	appB	cytochrome bd-II subunit 2
U00096	1061935	snp	G	A	A:54 G:0	CDS	+	137/600	46/199	missense_variant c.137G>A p.Ser46Asn	b0998	torD	trimethylamine-N-oxide reductase-specific chaperone
U00096	1100070	snp	G	A	A:81 G:0	CDS	+	431/555	144/184	missense_variant c.431G>A p.Cys144Tyr	b1035	ycdY	chaperone protein YcdY
U00096	1111727	complex	CC	TT	TT:79 CC:0	CDS	+	865/2544	289/847	missense_variant c.865_866delCCinsTT p.Pro289Leu	b1049	opgH	osmoregulated periplasmic glucans biosynthesis protein H
U00096	1123556	snp	C	T	T:74 C:0	CDS	-	499/648	167/215	missense_variant c.499G>A p.Glu167Lys	b1064	grxB	reduced glutaredoxin 2
U00096	1169836	snp	A	G	G:78 A:0	CDS	-	539/963	180/320	missense_variant c.539T>C p.Leu180Pro	b1113	ldtC	LD-transpeptidase LdtC	Cell Wall Synthesis and Maintenance
U00096	1189980	snp	A	G	G:85 A:0	CDS	-	468/672	156/223	synonymous_variant c.468T>C p.Thr156Thr	b1130	phoP	DNA-binding transcriptional dual regulator PhoP
U00096	1196220	snp	C	T	T:31 C:0	CDS	+	1098/1251	366/416	synonymous_variant c.1098C>T p.His366His	b1136	icd	isocitrate dehydrogenase
U00096	1196232	snp	C	T	T:27 C:0	CDS	+	1110/1251	370/416	synonymous_variant c.1110C>T p.Thr370Thr	b1136	icd	isocitrate dehydrogenase
U00096	1196245	complex	TTA	CTG	CTG:23 TTA:0	CDS	+	1123/1251	375/416	synonymous_variant c.1123_1125delTTAinsCTG p.376	b1136	icd	isocitrate dehydrogenase
U00096	1196277	complex	CGCGAAA	TGCCAAG	TGCCAAG:14 CGCGAAA:0	CDS	+	1155/1251	385/416	synonymous_variant c.1155_1161delCGCGAAAinsTGCCAAG p.388	b1136	icd	isocitrate dehydrogenase
U00096	1196292	snp	C	T	T:13 C:0	CDS	+	1170/1251	390/416	synonymous_variant c.1170C>T p.Thr390Thr	b1136	icd	isocitrate dehydrogenase
U00096	1196304	snp	G	A	A:11 G:0	CDS	+	1182/1251	394/416	synonymous_variant c.1182G>A p.Glu394Glu	b1136	icd	isocitrate dehydrogenase
U00096	1301992	snp	A	T	T:96 A:0	CDS	+	811/1632	271/543	missense_variant c.811A>T p.Asn271Tyr	b1243	oppA	oligopeptide ABC transporter periplasmic binding protein	Oligopeptide Transport, Cell wall recycling
U00096	1306736	snp	T	G	G:75 T:0	CDS	+	973/1005	325/334	missense_variant c.973T>G p.Ser325Ala	b1247	oppF	murein tripeptide ABC transporter/oligopeptide ABC transporter ATP binding subunit OppF	Oligopeptide Transport, Cell wall recycling
U00096	1310770	snp	A	G	G:88 A:0	CDS	-	96/297	32/98	synonymous_variant c.96T>C p.His32His	b1251	yciI	protein YciI
U00096	1357202	snp	C	T	T:99 C:0
U00096	1358859	snp	T	C	C:79 T:1	CDS	-	329/1386	110/461	missense_variant c.329A>G p.Tyr110Cys	b1296	puuP	putrescine:H(+) symporter PuuP
U00096	1412897	snp	G	A	A:74 G:0	CDS	-	339/1236	113/411	synonymous_variant c.339C>T p.Leu113Leu	b1345	intR	putative integrase
U00096	1428087	snp	C	T	T:36 C:0	CDS	-	640/981	214/326	missense_variant c.640G>A p.Glu214Lys	b1370	insH5	IS5 family transposase and trans-activator
U00096	1610076	snp	T	G	G:73 T:0	CDS	-	605/1452	202/483	missense_variant c.605A>C p.Asp202Ala	b1521	uxaB	tagaturonate reductase
U00096	1610440	snp	C	T	T:79 C:1	CDS	-	241/1452	81/483	missense_variant c.241G>A p.Glu81Lys	b1521	uxaB	tagaturonate reductase
U00096	1643679	snp	A	T	T:74 A:0	CDS	-	626/1050	209/349	missense_variant c.626T>A p.Leu209Gln	b1560	ydfU	protein YdfU
U00096	1652331	snp	T	C	C:100 T:0
U00096	1721136	snp	C	T	T:74 C:0	CDS	+	112/237	38/78	missense_variant c.112C>T p.Leu38Phe	b1643	ydhI	DUF1656 domain-containing protein YdhI
U00096	1738377	snp	C	T	T:66 C:0	CDS	+	534/1026	178/341	synonymous_variant c.534C>T p.His178His	b1658	purR	DNA-binding transcriptional repressor PurR
U00096	1776715	snp	A	T	T:92 A:0	CDS	+	1129/1596	377/531	missense_variant c.1129A>T p.Ser377Cys	b1694	ydiF	putative acetate-CoA transferase YdiF
U00096	1856968	snp	T	A	A:79 T:2	CDS	-	802/837	268/278	missense_variant c.802A>T p.Ile268Phe	b1773	ydjI	L-glycero-L-galacto-octuluronate-1-phosphate aldolase
U00096	1975224	snp	G	A	A:60 G:0	CDS	-	101/1965	34/654	missense_variant c.101C>T p.Ala34Val	b1888	cheA	chemotaxis protein CheA
U00096	2003276	snp	A	C	C:81 A:0	CDS	-	331/1497	111/498	missense_variant c.331T>G p.Ser111Ala	b1923	fliC	flagellar filament structural protein
U00096	2003462	snp	C	A	A:77 C:0	CDS	-	145/1497	49/498	missense_variant c.145G>T p.Ala49Ser	b1923	fliC	flagellar filament structural protein
U00096	2040433	snp	C	A	A:68 C:0	CDS	+	956/1005	319/334	missense_variant c.956C>A p.Ala319Asp	b1971	msrP	protein-L-methionine sulfoxide reductase catalytic subunit MsrP
U00096	2173360	del	ACC	A	A:75 ACC:0
U00096	2175991	snp	T	A	A:78 T:1	CDS	-	331/1263	111/420	stop_gained c.331A>T p.Lys111*	b2095	gatZ	putative tagatose-1
U00096	2188087	snp	T	C	C:91 T:0	CDS	-	328/1035	110/344	missense_variant c.328A>G p.Thr110Ala	b2108	yehA	putative fimbrial adhesin YehA
U00096	2238415	del	AGGATCTCCCCTTTATGCAG	A	A:70 AGGATCTCCCCTTTATGCAG:0	CDS	-	874/1521	286/506	frameshift_variant c.856_874delCTGCATAAAGGGGAGATCC p.Leu286fs	b2149	mglA	D-galactose/methyl-galactoside ABC transporter ATP binding subunit
U00096	2384808	snp	C	T	T:90 C:0	CDS	-	915/1728	305/575	synonymous_variant c.915G>A p.Lys305Lys	b2270	yfbK	IPR002035/DUF3520 domain-containing protein YfbK
U00096	2410419	snp	G	A	A:74 G:0	CDS	-	934/1833	312/610	synonymous_variant c.934C>T p.Leu312Leu	b2292	yfbS	putative transporter YfbS
U00096	2484827	snp	C	T	T:100 C:0	CDS	+	454/3594	152/1197	missense_variant c.454C>T p.Leu152Phe	b2370	evgS	sensor histidine kinase EvgS
U00096	2700747	snp	G	A	A:71 G:0	CDS	-	252/381	84/126	synonymous_variant c.252C>T p.Leu84Leu	b2563	acpS	holo-[acyl-carrier-protein] synthase
U00096	2748396	snp	G	A	A:92 G:0	CDS	+	435/792	145/263	synonymous_variant c.435G>A p.Ala145Ala	b2611	ypjD	cytochrome c assembly family protein
U00096	2756976	snp	G	A	A:99 G:0	CDS	+	818/1242	273/413	missense_variant c.818G>A p.Arg273Gln	b2622	intA	integrase IntA
U00096	2780060	snp	G	A	A:67 G:0	CDS	-	2667/4581	889/1526	synonymous_variant c.2667C>T p.His889His	b2647	ypjA	adhesin-like autotransporter YpjA
U00096	2792209	snp	G	A	A:52 G:1	CDS	+	937/1449	313/482	missense_variant c.937G>A p.Val313Met	b2661	gabD	succinate-semialdehyde dehydrogenase (NADP(+)) GabD
U00096	2810925	snp	G	A	A:74 G:0	CDS	+	156/531	52/176	synonymous_variant c.156G>A p.Gly52Gly	b2684	mprA	DNA-binding transcriptional regulator MprA
U00096	2817850	snp	G	A	A:65 G:0	tRNA	-			non_coding_transcript_variant	b2691	argQ	tRNA-Arg
U00096	2825328	snp	G	A	A:75 G:0	CDS	-	249/1086	83/361	synonymous_variant c.249C>T p.Ser83Ser	b2701	mltB	membrane-bound lytic murein transglycosylase B
U00096	2841238	snp	G	A	A:90 G:0	CDS	+	249/1425	83/474	missense_variant c.249G>A p.Met83Ile	b2716	ascB	6-phospho-beta-glucosidase AscB
U00096	2863773	snp	C	T	T:75 C:0	CDS	+	181/639	61/212	missense_variant c.181C>T p.Leu61Phe	b2738	ygbL	putative 3-oxo-tetronate 4-phosphate decarboxylase YgbL
U00096	2878077	snp	C	T	T:28 C:2
U00096	2889365	snp	C	T	T:62 C:0	CDS	-	735/1713	245/570	synonymous_variant c.735G>A p.Lys245Lys	b2763	cysI	sulfite reductase
U00096	2926292	snp	C	T	T:78 C:0
U00096	3088010	complex	CC	TT	TT:96 CC:0
U00096	3367944	snp	G	A	A:84 G:0	CDS	+	118/1128	40/375	missense_variant c.118G>A p.Ala40Thr	b3220	yhcG	DUF1016 domain-containing protein YhcG
U00096	3388041	snp	T	G	G:79 T:0	CDS	-	148/1968	50/655	missense_variant c.148A>C p.Thr50Pro	b3240	aaeB	aromatic carboxylic acid efflux pump subunit AaeB
U00096	3399929	snp	A	T	T:77 A:0	CDS	-	50/1104	17/367	missense_variant c.50T>A p.Leu17Gln	b3250	mreC	cell shape determining protein MreC	Cell Shape Determination / Peptidoglycan Elongation
U00096	3436697	snp	G	A	A:90 G:0	CDS	+	180/1377	60/458	synonymous_variant c.180G>A p.Glu60Glu	b3290	trkA	NAD-binding component of Trk potassium transporters
U00096	3449779	snp	G	A	A:90 G:0	CDS	-	105/702	35/233	synonymous_variant c.105C>T p.Ser35Ser	b3314	rpsC	30S ribosomal subunit protein S3
U00096	3468768	snp	C	T	T:88 C:0	CDS	-	1086/2694	362/897	stop_gained c.1086G>A p.Trp362*	b3338	chiA	endochitinase
U00096	3474425	snp	T	C	C:90 T:0	CDS	-	128/375	43/124	missense_variant c.128A>G p.Lys43Arg	b3342	rpsL	30S ribosomal subunit protein S12
U00096	3543877	snp	G	A	A:93 G:0	CDS	+	711/879	237/292	synonymous_variant c.711G>A p.Pro237Pro	b3411	rpnA	recombination-promoting nuclease RpnA
U00096	3560455	ins	C	CG	CG:86 C:0
U00096	3629921	snp	C	T	T:65 C:0	CDS	-	682/1068	228/355	missense_variant c.682G>A p.Glu228Lys	b3487	yhiI	putative membrane fusion protein YhiI
U00096	3682515	snp	C	T	T:78 C:0	CDS	-	933/1287	311/428	missense_variant c.933G>A p.Met311Ile	b3528	dctA	C4 dicarboxylate/orotate:H(+) symporter
U00096	3696909	snp	G	A	A:94 G:4	CDS	+	452/1572	151/523	missense_variant c.452G>A p.Gly151Glu	b3536	bcsE	c-di-GMP-binding protein BcsE
U00096	3707947	snp	C	A	A:108 C:0
U00096	3725176	snp	T	G	G:88 T:0	CDS	-	143/912	48/303	missense_variant c.143A>C p.Glu48Ala	b3560	glyQ	glycine--tRNA ligase subunit alpha
U00096	3761230	snp	G	A	A:87 G:0	CDS	-	20/1392	7/463	missense_variant c.20C>T p.Ser7Phe	b3591	selA	selenocysteine synthase
U00096	3771979	snp	G	T	T:94 G:0
U00096	3815879	ins	T	TC	TC:54 T:0	CDS	-	670/687	224/228	frameshift_variant c.670dupG p.Glu224fs	b3643	rph	truncated RNase PH
U00096	3822645	ins	C	CCAGGAT	CCAGGAT:47 C:0	CDS	+	253/2109	85/702	conservative_inframe_insertion c.247_252dupCAGGAT p.Gln83_Asp84dup	b3650	spoT	bifunctional (p)ppGpp synthase/hydrolase SpoT
U00096	3823162	snp	C	T	T:36 C:1	CDS	+	763/2109	255/702	missense_variant c.763C>T p.His255Tyr	b3650	spoT	bifunctional (p)ppGpp synthase/hydrolase SpoT
U00096	3869637	snp	C	A	A:75 C:0	CDS	+	261/1065	87/354	synonymous_variant c.261C>A p.Leu87Leu	b3690	cbrA	colicin M resistance protein
U00096	3878536	snp	G	A	A:88 G:0	CDS	-	1584/2415	528/804	synonymous_variant c.1584C>T p.Tyr528Tyr	b3699	gyrB	DNA gyrase subunit B
U00096	3883678	snp	G	A	A:90 G:0	CDS	-	52/1404	18/467	missense_variant c.52C>T p.Pro18Ser	b3702	dnaA	chromosomal replication initiator protein DnaA
U00096	3912074	snp	G	A	A:82 G:1	CDS	-	1595/1830	532/609	missense_variant c.1595C>T p.Ser532Phe	b3729	glmS	L-glutamine--D-fructose-6-phosphate aminotransferase
U00096	3931069	snp	C	T	T:82 C:0	CDS	-	25/1497	9/498	missense_variant c.25G>A p.Glu9Lys	b3746	ravA	regulatory ATPase RavA
U00096	3955304	snp	C	T	T:56 C:0	CDS	+	1827/1851	609/616	synonymous_variant c.1827C>T p.Arg609Arg	b3771	ilvD	dihydroxy-acid dehydratase
U00096	3988115	snp	C	T	T:81 C:0	CDS	-	952/1182	318/393	missense_variant c.952G>A p.Asp318Asn	b3803	hemX	PF04375 family protein HemX
U00096	3993531	snp	T	C	C:92 T:0	CDS	+	2379/2547	793/848	synonymous_variant c.2379T>C p.Arg793Arg	b3806	cyaA	adenylate cyclase
U00096	3996049	snp	T	A	A:91 T:0	CDS	+	467/708	156/235	stop_gained c.467T>A p.Leu156*	b3810	yigA	DUF484 domain-containing protein YigA
U00096	4011802	snp	C	T	T:61 C:0	CDS	+	727/900	243/299	missense_variant c.727C>T p.Pro243Ser	b3827	bioP	biotin transporter
U00096	4084903	snp	T	G	G:75 T:0	CDS	-	920/3051	307/1016	missense_variant c.920A>C p.Asn307Thr	b3894	fdoG	formate dehydrogenase O subunit alpha
U00096	4092703	snp	A	G	G:106 A:0	CDS	-	121/447	41/148	missense_variant c.121T>C p.Phe41Leu	b3900	frvA	putative PTS enzyme IIA component FrvA
U00096	4296380	ins	A	ACG	ACG:50 A:0
U00096	4338916	snp	C	T	T:52 C:1	CDS	-	1606/2268	536/755	missense_variant c.1606G>A p.Val536Ile	b4117	adiA	arginine decarboxylase
U00096	4349993	snp	C	T	T:103 C:0	CDS	-	42/720	14/239	synonymous_variant c.42G>A p.Ala14Ala	b4124	dcuR	DNA-binding transcriptional activator DcuR
U00096	4375354	snp	G	A	A:70 G:0	CDS	-	304/1029	102/342	missense_variant c.304C>T p.Pro102Ser	b4146	epmB	lysine 2
U00096	4380367	snp	C	T	T:81 C:0	CDS	-	151/735	51/244	missense_variant c.151G>A p.Asp51Asn	b4153	frdB	fumarate reductase iron-sulfur protein
U00096	4425688	complex	CACGAAAAC	AACGAAAAA	AACGAAAAA:55 CACGAAAAC:0	CDS	+	169/315	57/104	missense_variant c.169_177delCACGAAAACinsAACGAAAAA p.HisGluAsn57AsnGluLys	b4201	priB	primosomal replication protein N
U00096	4436956	complex	CC	TT	TT:106 CC:0	CDS	+	202/741	68/246	missense_variant c.202_203delCCinsTT p.Pro68Phe	b4214	cysQ	3'(2')
U00096	4532409	snp	T	G	G:73 T:1
U00096	4546601	snp	C	T	T:89 C:0	CDS	+	1506/2637	502/878	synonymous_variant c.1506C>T p.Ile502Ile	b4317	fimD	type I fimbriae usher protein
U00096	4585230	snp	A	G	G:71 A:0	CDS	-	1532/3513	511/1170	missense_variant c.1532T>C p.Leu511Pro	b4350	hsdR	type I restriction enzyme EcoKI endonuclease subunit

## Sheet: VIP205
CHROM	POS	TYPE	REF	ALT	EVIDENCE	FTYPE	STRAND	NT_POS	AA_POS	EFFECT	LOCUS_TAG	GENE	PRODUCT
U00096	89089	snp	C	A	A:78 C:0
U00096	89103	snp	G	C	C:82 G:0
U00096	89143	complex	ATG	GTT	GTT:85 ATG:0
U00096	89239	complex	GGC	AGA	AGA:91 GGC:0
U00096	89263	snp	A	G	G:90 A:0
U00096	89316	snp	T	C	C:93 T:0
U00096	89321	snp	A	G	G:90 A:0
U00096	89471	snp	T	G	G:95 T:0
U00096	89570	snp	A	C	C:90 A:0
U00096	89699	snp	T	C	C:81 T:0	CDS	+	66/459	22/152	synonymous_variant c.66T>C p.Tyr22Tyr	b0081	mraZ	DNA-binding transcriptional repressor MraZ
U00096	89754	snp	T	C	C:81 T:0	CDS	+	121/459	41/152	missense_variant c.121T>C p.Tyr41His	b0081	mraZ	DNA-binding transcriptional repressor MraZ	Cell Wall Synthesis and Maintenance
U00096	90432	complex	ACGT	GCGC	GCGC:76 ACGT:0	CDS	+	339/942	113/313	synonymous_variant c.339_342delACGTinsGCGC p.115	b0082	rsmH	16S rRNA m(4)C1402 methyltransferase
U00096	91904	snp	G	A	A:69 G:0	CDS	+	492/1767	164/588	synonymous_variant c.492G>A p.Glu164Glu	b0084	ftsI	peptidoglycan DD-transpeptidase FtsI
U00096	91916	snp	C	T	T:70 C:0	CDS	+	504/1767	168/588	synonymous_variant c.504C>T p.Tyr168Tyr	b0084	ftsI	peptidoglycan DD-transpeptidase FtsI
U00096	91922	snp	G	A	A:74 G:1	CDS	+	510/1767	170/588	synonymous_variant c.510G>A p.Pro170Pro	b0084	ftsI	peptidoglycan DD-transpeptidase FtsI
U00096	91949	snp	C	T	T:64 C:0	CDS	+	537/1767	179/588	synonymous_variant c.537C>T p.Ile179Ile	b0084	ftsI	peptidoglycan DD-transpeptidase FtsI
U00096	92096	snp	A	T	T:72 A:0	CDS	+	684/1767	228/588	synonymous_variant c.684A>T p.Ala228Ala	b0084	ftsI	peptidoglycan DD-transpeptidase FtsI
U00096	92162	snp	C	T	T:70 C:0	CDS	+	750/1767	250/588	synonymous_variant c.750C>T p.Asn250Asn	b0084	ftsI	peptidoglycan DD-transpeptidase FtsI
U00096	92327	snp	G	T	T:75 G:0	CDS	+	915/1767	305/588	synonymous_variant c.915G>T p.Pro305Pro	b0084	ftsI	peptidoglycan DD-transpeptidase FtsI
U00096	92354	snp	A	G	G:75 A:0	CDS	+	942/1767	314/588	synonymous_variant c.942A>G p.Val314Val	b0084	ftsI	peptidoglycan DD-transpeptidase FtsI
U00096	92687	snp	A	G	G:22 A:0	CDS	+	1275/1767	425/588	synonymous_variant c.1275A>G p.Pro425Pro	b0084	ftsI	peptidoglycan DD-transpeptidase FtsI
U00096	92810	snp	T	C	C:27 T:0	CDS	+	1398/1767	466/588	synonymous_variant c.1398T>C p.Thr466Thr	b0084	ftsI	peptidoglycan DD-transpeptidase FtsI
U00096	92843	snp	A	G	G:25 A:0	CDS	+	1431/1767	477/588	synonymous_variant c.1431A>G p.Pro477Pro	b0084	ftsI	peptidoglycan DD-transpeptidase FtsI
U00096	94278	snp	G	A	A:57 G:0	CDS	+	1113/1488	371/495	synonymous_variant c.1113G>A p.Ala371Ala	b0085	murE	UDP-N-acetylmuramoyl-L-alanyl-D-glutamate--2, 6-diaminopimelate ligase
U00096	134256	snp	G	T	T:68 G:0
U00096	246747	snp	G	T	T:41 G:1	CDS	+	36/750	12/249	synonymous_variant c.36G>T p.Ser12Ser	b0227	yafL	NlpC/P60 family protein YafL
U00096	284535	snp	T	G	G:52 T:0	CDS	+	1335/1968	445/655	synonymous_variant c.1335T>G p.Ala445Ala	b0269	yagF	D-xylonate dehydratase
U00096	313543	snp	G	A	A:90 G:4
U00096	480295	mnp	GG	AA	AA:68 GG:0	CDS	-	14/219	5/72	missense_variant c.13_14delCCinsTT p.Pro5Phe	b0460	hha	hemolysin expression-modulating protein Hha
U00096	553161	snp	G	A	A:55 G:0
U00096	690948	snp	G	A	A:78 G:0	CDS	-	837/879	279/292	synonymous_variant c.837C>T p.Val279Val	b0658	ybeX	CorC-HlyC family protein YbeX
U00096	700038	snp	G	A	A:50 G:0	CDS	-	289/753	97/250	missense_variant c.289C>T p.His97Tyr	b0675	umpH	UMP phosphatase
U00096	791688	snp	G	A	A:60 G:0	CDS	-	368/1017	123/338	missense_variant c.368C>T p.Ser123Phe	b0759	galE	UDP-glucose 4-epimerase
U00096	809217	complex	CA	AG	AG:66 CA:0	CDS	-	41/1290	14/429	missense_variant c.40_41delTGinsCT p.Trp14Leu	b0774	bioA	adenosylmethionine-8-amino-7-oxononanoate aminotransferase
U00096	968837	snp	G	A	A:51 G:0	CDS	+	472/987	158/328	missense_variant c.472G>A p.Asp158Asn	b0915	lpxK	tetraacyldisaccharide 4'-kinase
U00096	1040126	snp	G	T	T:75 G:0	CDS	+	831/1137	277/378	synonymous_variant c.831G>T p.Leu277Leu	b0979	appB	cytochrome bd-II subunit 2
U00096	1061935	snp	G	A	A:40 G:0	CDS	+	137/600	46/199	missense_variant c.137G>A p.Ser46Asn	b0998	torD	trimethylamine-N-oxide reductase-specific chaperone
U00096	1100070	snp	G	A	A:71 G:0	CDS	+	431/555	144/184	missense_variant c.431G>A p.Cys144Tyr	b1035	ycdY	chaperone protein YcdY
U00096	1111727	mnp	CC	TT	TT:72 CC:0	CDS	+	865/2544	289/847	missense_variant c.865_866delCCinsTT p.Pro289Leu	b1049	opgH	osmoregulated periplasmic glucans biosynthesis protein H
U00096	1123556	snp	C	T	T:42 C:0	CDS	-	499/648	167/215	missense_variant c.499G>A p.Glu167Lys	b1064	grxB	reduced glutaredoxin 2
U00096	1169836	snp	A	G	G:74 A:0	CDS	-	539/963	180/320	missense_variant c.539T>C p.Leu180Pro	b1113	ldtC	LD-transpeptidase LdtC	Cell Wall Synthesis and Maintenance
U00096	1189980	snp	A	G	G:65 A:0	CDS	-	468/672	156/223	synonymous_variant c.468T>C p.Thr156Thr	b1130	phoP	DNA-binding transcriptional dual regulator PhoP
U00096	1196220	snp	C	T	T:26 C:0	CDS	+	1098/1251	366/416	synonymous_variant c.1098C>T p.His366His	b1136	icd	isocitrate dehydrogenase
U00096	1196232	snp	C	T	T:23 C:0	CDS	+	1110/1251	370/416	synonymous_variant c.1110C>T p.Thr370Thr	b1136	icd	isocitrate dehydrogenase
U00096	1196245	complex	TTA	CTG	CTG:20 TTA:0	CDS	+	1123/1251	375/416	synonymous_variant c.1123_1125delTTAinsCTG p.376	b1136	icd	isocitrate dehydrogenase
U00096	1196277	complex	CGCGAAA	TGCCAAG	TGCCAAG:12 CGCGAAA:0	CDS	+	1155/1251	385/416	synonymous_variant c.1155_1161delCGCGAAAinsTGCCAAG p.388	b1136	icd	isocitrate dehydrogenase
U00096	1196292	snp	C	T	T:12 C:0	CDS	+	1170/1251	390/416	synonymous_variant c.1170C>T p.Thr390Thr	b1136	icd	isocitrate dehydrogenase
U00096	1301992	snp	A	T	T:96 A:1	CDS	+	811/1632	271/543	missense_variant c.811A>T p.Asn271Tyr	b1243	oppA	oligopeptide ABC transporter periplasmic binding protein	Oligopeptide Transport, Cell wall recycling
U00096	1306736	snp	T	G	G:62 T:0	CDS	+	973/1005	325/334	missense_variant c.973T>G p.Ser325Ala	b1247	oppF	murein tripeptide ABC transporter/oligopeptide ABC transporter ATP binding subunit OppF	Oligopeptide Transport, Cell wall recycling
U00096	1310770	snp	A	G	G:66 A:0	CDS	-	96/297	32/98	synonymous_variant c.96T>C p.His32His	b1251	yciI	protein YciI
U00096	1337394	snp	A	G	G:45 A:0	CDS	+	1564/2676	522/891	missense_variant c.1564A>G p.Ser522Gly	b1276	acnA	aconitate hydratase 1
U00096	1357202	snp	C	T	T:80 C:0
U00096	1358859	snp	T	C	C:66 T:0	CDS	-	329/1386	110/461	missense_variant c.329A>G p.Tyr110Cys	b1296	puuP	putrescine:H(+) symporter PuuP
U00096	1412897	snp	G	A	A:70 G:0	CDS	-	339/1236	113/411	synonymous_variant c.339C>T p.Leu113Leu	b1345	intR	putative integrase
U00096	1428087	snp	C	T	T:38 C:0	CDS	-	640/981	214/326	missense_variant c.640G>A p.Glu214Lys	b1370	insH5	IS5 family transposase and trans-activator
U00096	1610076	snp	T	G	G:62 T:0	CDS	-	605/1452	202/483	missense_variant c.605A>C p.Asp202Ala	b1521	uxaB	tagaturonate reductase
U00096	1610440	snp	C	T	T:71 C:1	CDS	-	241/1452	81/483	missense_variant c.241G>A p.Glu81Lys	b1521	uxaB	tagaturonate reductase
U00096	1643679	snp	A	T	T:64 A:0	CDS	-	626/1050	209/349	missense_variant c.626T>A p.Leu209Gln	b1560	ydfU	protein YdfU
U00096	1652331	snp	T	C	C:67 T:1
U00096	1721136	snp	C	T	T:71 C:0	CDS	+	112/237	38/78	missense_variant c.112C>T p.Leu38Phe	b1643	ydhI	DUF1656 domain-containing protein YdhI
U00096	1738377	snp	C	T	T:62 C:0	CDS	+	534/1026	178/341	synonymous_variant c.534C>T p.His178His	b1658	purR	DNA-binding transcriptional repressor PurR
U00096	1776715	snp	A	T	T:79 A:0	CDS	+	1129/1596	377/531	missense_variant c.1129A>T p.Ser377Cys	b1694	ydiF	putative acetate-CoA transferase YdiF
U00096	1856968	snp	T	A	A:60 T:3	CDS	-	802/837	268/278	missense_variant c.802A>T p.Ile268Phe	b1773	ydjI	L-glycero-L-galacto-octuluronate-1-phosphate aldolase
U00096	1894839	snp	T	C	C:64 T:0	CDS	+	35/1362	12/453	missense_variant c.35T>C p.Leu12Pro	b1812	pabB	aminodeoxychorismate synthase subunit 1
U00096	1975224	snp	G	A	A:68 G:0	CDS	-	101/1965	34/654	missense_variant c.101C>T p.Ala34Val	b1888	cheA	chemotaxis protein CheA
U00096	2003276	snp	A	C	C:73 A:0	CDS	-	331/1497	111/498	missense_variant c.331T>G p.Ser111Ala	b1923	fliC	flagellar filament structural protein
U00096	2003462	snp	C	A	A:68 C:0	CDS	-	145/1497	49/498	missense_variant c.145G>T p.Ala49Ser	b1923	fliC	flagellar filament structural protein
U00096	2040433	snp	C	A	A:67 C:1	CDS	+	956/1005	319/334	missense_variant c.956C>A p.Ala319Asp	b1971	msrP	protein-L-methionine sulfoxide reductase catalytic subunit MsrP
U00096	2173360	del	ACC	A	A:64 ACC:0
U00096	2175991	snp	T	A	A:65 T:0	CDS	-	331/1263	111/420	stop_gained c.331A>T p.Lys111*	b2095	gatZ	putative tagatose-1, 6-bisphosphate aldolase 2 chaperone
U00096	2188087	snp	T	C	C:67 T:0	CDS	-	328/1035	110/344	missense_variant c.328A>G p.Thr110Ala	b2108	yehA	putative fimbrial adhesin YehA
U00096	2238415	del	AGGATCTCCCCTTTATGCAG	A	A:48 AGGATCTCCCCTTTATGCAG:0	CDS	-	874/1521	286/506	frameshift_variant c.856_874delCTGCATAAAGGGGAGATCC p.Leu286fs	b2149	mglA	D-galactose/methyl-galactoside ABC transporter ATP binding subunit
U00096	2384808	snp	C	T	T:74 C:2	CDS	-	915/1728	305/575	synonymous_variant c.915G>A p.Lys305Lys	b2270	yfbK	IPR002035/DUF3520 domain-containing protein YfbK
U00096	2410419	snp	G	A	A:71 G:0	CDS	-	934/1833	312/610	synonymous_variant c.934C>T p.Leu312Leu	b2292	yfbS	putative transporter YfbS
U00096	2484827	snp	C	T	T:80 C:0	CDS	+	454/3594	152/1197	missense_variant c.454C>T p.Leu152Phe	b2370	evgS	sensor histidine kinase EvgS
U00096	2700747	snp	G	A	A:62 G:1	CDS	-	252/381	84/126	synonymous_variant c.252C>T p.Leu84Leu	b2563	acpS	holo-[acyl-carrier-protein] synthase
U00096	2748396	snp	G	A	A:72 G:0	CDS	+	435/792	145/263	synonymous_variant c.435G>A p.Ala145Ala	b2611	ypjD	cytochrome c assembly family protein
U00096	2756976	snp	G	A	A:75 G:0	CDS	+	818/1242	273/413	missense_variant c.818G>A p.Arg273Gln	b2622	intA	integrase IntA
U00096	2780060	snp	G	A	A:78 G:1	CDS	-	2667/4581	889/1526	synonymous_variant c.2667C>T p.His889His	b2647	ypjA	adhesin-like autotransporter YpjA
U00096	2792209	snp	G	A	A:54 G:0	CDS	+	937/1449	313/482	missense_variant c.937G>A p.Val313Met	b2661	gabD	succinate-semialdehyde dehydrogenase (NADP(+)) GabD
U00096	2810925	snp	G	A	A:77 G:0	CDS	+	156/531	52/176	synonymous_variant c.156G>A p.Gly52Gly	b2684	mprA	DNA-binding transcriptional regulator MprA
U00096	2817850	snp	G	A	A:43 G:0	tRNA	-			non_coding_transcript_variant	b2691	argQ	tRNA-Arg
U00096	2825328	snp	G	A	A:72 G:0	CDS	-	249/1086	83/361	synonymous_variant c.249C>T p.Ser83Ser	b2701	mltB	membrane-bound lytic murein transglycosylase B
U00096	2841238	snp	G	A	A:85 G:0	CDS	+	249/1425	83/474	missense_variant c.249G>A p.Met83Ile	b2716	ascB	6-phospho-beta-glucosidase AscB
U00096	2863773	snp	C	T	T:66 C:0	CDS	+	181/639	61/212	missense_variant c.181C>T p.Leu61Phe	b2738	ygbL	putative 3-oxo-tetronate 4-phosphate decarboxylase YgbL
U00096	2889365	snp	C	T	T:47 C:0	CDS	-	735/1713	245/570	synonymous_variant c.735G>A p.Lys245Lys	b2763	cysI	sulfite reductase hemoprotein subunit
U00096	2905825	snp	C	T	T:64 C:0	CDS	+	115/873	39/290	stop_gained c.115C>T p.Gln39*	b2778	ygcG	TPM domain-containing protein YgcG
U00096	2926292	snp	C	T	T:70 C:2
U00096	3088010	mnp	CC	TT	TT:71 CC:0
U00096	3367944	snp	G	A	A:93 G:0	CDS	+	118/1128	40/375	missense_variant c.118G>A p.Ala40Thr	b3220	yhcG	DUF1016 domain-containing protein YhcG
U00096	3388041	snp	T	G	G:60 T:0	CDS	-	148/1968	50/655	missense_variant c.148A>C p.Thr50Pro	b3240	aaeB	aromatic carboxylic acid efflux pump subunit AaeB
U00096	3399929	snp	A	T	T:60 A:0	CDS	-	50/1104	17/367	missense_variant c.50T>A p.Leu17Gln	b3250	mreC	cell shape determining protein MreC	Cell Shape Determination / Peptidoglycan Elongation
U00096	3436697	snp	G	A	A:80 G:1	CDS	+	180/1377	60/458	synonymous_variant c.180G>A p.Glu60Glu	b3290	trkA	NAD-binding component of Trk potassium transporters
U00096	3449779	snp	G	A	A:75 G:0	CDS	-	105/702	35/233	synonymous_variant c.105C>T p.Ser35Ser	b3314	rpsC	30S ribosomal subunit protein S3
U00096	3468768	snp	C	T	T:69 C:0	CDS	-	1086/2694	362/897	stop_gained c.1086G>A p.Trp362*	b3338	chiA	endochitinase
U00096	3474425	snp	T	C	C:82 T:0	CDS	-	128/375	43/124	missense_variant c.128A>G p.Lys43Arg	b3342	rpsL	30S ribosomal subunit protein S12
U00096	3543877	snp	G	A	A:64 G:0	CDS	+	711/879	237/292	synonymous_variant c.711G>A p.Pro237Pro	b3411	rpnA	recombination-promoting nuclease RpnA
U00096	3560455	ins	C	CG	CG:63 C:0
U00096	3629921	snp	C	T	T:39 C:1	CDS	-	682/1068	228/355	missense_variant c.682G>A p.Glu228Lys	b3487	yhiI	putative membrane fusion protein YhiI
U00096	3682515	snp	C	T	T:64 C:0	CDS	-	933/1287	311/428	missense_variant c.933G>A p.Met311Ile	b3528	dctA	C4 dicarboxylate/orotate:H(+) symporter
U00096	3696909	snp	G	A	A:86 G:4	CDS	+	452/1572	151/523	missense_variant c.452G>A p.Gly151Glu	b3536	bcsE	c-di-GMP-binding protein BcsE
U00096	3707947	snp	C	A	A:92 C:0
U00096	3725176	snp	T	G	G:76 T:0	CDS	-	143/912	48/303	missense_variant c.143A>C p.Glu48Ala	b3560	glyQ	glycine--tRNA ligase subunit alpha
U00096	3761230	snp	G	A	A:68 G:0	CDS	-	20/1392	7/463	missense_variant c.20C>T p.Ser7Phe	b3591	selA	selenocysteine synthase
U00096	3771979	snp	G	T	T:91 G:0
U00096	3822645	ins	C	CCAGGAT	CCAGGAT:57 C:0	CDS	+	253/2109	85/702	conservative_inframe_insertion c.247_252dupCAGGAT p.Gln83_Asp84dup	b3650	spoT	bifunctional (p)ppGpp synthase/hydrolase SpoT
U00096	3869637	snp	C	A	A:71 C:0	CDS	+	261/1065	87/354	synonymous_variant c.261C>A p.Leu87Leu	b3690	cbrA	colicin M resistance protein
U00096	3878536	snp	G	A	A:90 G:0	CDS	-	1584/2415	528/804	synonymous_variant c.1584C>T p.Tyr528Tyr	b3699	gyrB	DNA gyrase subunit B
U00096	3883678	snp	G	A	A:81 G:0	CDS	-	52/1404	18/467	missense_variant c.52C>T p.Pro18Ser	b3702	dnaA	chromosomal replication initiator protein DnaA
U00096	3912074	snp	G	A	A:70 G:0	CDS	-	1595/1830	532/609	missense_variant c.1595C>T p.Ser532Phe	b3729	glmS	L-glutamine--D-fructose-6-phosphate aminotransferase
U00096	3931069	snp	C	T	T:59 C:0	CDS	-	25/1497	9/498	missense_variant c.25G>A p.Glu9Lys	b3746	ravA	regulatory ATPase RavA
U00096	3955304	snp	C	T	T:35 C:0	CDS	+	1827/1851	609/616	synonymous_variant c.1827C>T p.Arg609Arg	b3771	ilvD	dihydroxy-acid dehydratase
U00096	3988115	snp	C	T	T:72 C:0	CDS	-	952/1182	318/393	missense_variant c.952G>A p.Asp318Asn	b3803	hemX	PF04375 family protein HemX
U00096	3993531	snp	T	C	C:75 T:0	CDS	+	2379/2547	793/848	synonymous_variant c.2379T>C p.Arg793Arg	b3806	cyaA	adenylate cyclase
U00096	3996049	snp	T	A	A:64 T:1	CDS	+	467/708	156/235	stop_gained c.467T>A p.Leu156*	b3810	yigA	DUF484 domain-containing protein YigA
U00096	4011802	snp	C	T	T:64 C:0	CDS	+	727/900	243/299	missense_variant c.727C>T p.Pro243Ser	b3827	bioP	biotin transporter
U00096	4084903	snp	T	G	G:57 T:0	CDS	-	920/3051	307/1016	missense_variant c.920A>C p.Asn307Thr	b3894	fdoG	formate dehydrogenase O subunit alpha
U00096	4092703	snp	A	G	G:95 A:0	CDS	-	121/447	41/148	missense_variant c.121T>C p.Phe41Leu	b3900	frvA	putative PTS enzyme IIA component FrvA
U00096	4296380	ins	A	ACG	ACG:35 A:0
U00096	4349993	snp	C	T	T:95 C:0	CDS	-	42/720	14/239	synonymous_variant c.42G>A p.Ala14Ala	b4124	dcuR	DNA-binding transcriptional activator DcuR
U00096	4375354	snp	G	A	A:80 G:0	CDS	-	304/1029	102/342	missense_variant c.304C>T p.Pro102Ser	b4146	epmB	lysine 2, 3-aminomutase
U00096	4380367	snp	C	T	T:92 C:0	CDS	-	151/735	51/244	missense_variant c.151G>A p.Asp51Asn	b4153	frdB	fumarate reductase iron-sulfur protein
U00096	4425688	complex	CACGAAAAC	AACGAAAAA	AACGAAAAA:57 CACGAAAAC:0	CDS	+	169/315	57/104	missense_variant c.169_177delCACGAAAACinsAACGAAAAA p.HisGluAsn57AsnGluLys	b4201	priB	primosomal replication protein N
U00096	4436956	complex	CC	TT	TT:62 CC:0	CDS	+	202/741	68/246	missense_variant c.202_203delCCinsTT p.Pro68Phe	b4214	cysQ	3'(2')5'-bisphosphate nucleotidase
U00096	4532409	snp	T	G	G:70 T:0
U00096	4546601	snp	C	T	T:90 C:0	CDS	+	1506/2637	502/878	synonymous_variant c.1506C>T p.Ile502Ile	b4317	fimD	type I fimbriae usher protein
U00096	4578548	snp	G	A	A:47 G:0	CDS	-	790/1380	264/459	stop_gained c.790C>T p.Gln264*	b4346	mcrB	McrBS

## Sheet: TOE1
CHROM	POS	TYPE	REF	ALT	EVIDENCE	FTYPE	STRAND	NT_POS	AA_POS	EFFECT	LOCUS_TAG	GENE	PRODUCT
U00096	3645	snp	G	A	A:86 G:0	CDS	+	845/933	282/310	stop_gained c.845G>A p.Trp282*	b0003	thrB	homoserine kinase
U00096	71170	snp	T	C	C:108 T:0	CDS	+	784/879	262/292	missense_variant c.784T>C p.Ser262Pro	b0064	araC	DNA-binding transcriptional dual regulator AraC
U00096	81102	snp	G	A	A:98 G:0	CDS	-	857/1092	286/363	missense_variant c.857C>T p.Ser286Leu	b0073	leuB	3-isopropylmalate dehydrogenase
U00096	103527	snp	G	A	A:93 G:0	CDS	+	373/831	125/276	missense_variant c.373G>A p.Glu125Lys	b0093	ftsQ	cell division protein FtsQ	Cell division
U00096	154182	snp	C	T	T:124 C:0	CDS	-	1245/2598	415/865	synonymous_variant c.1245G>A p.Leu415Leu	b0139	htrE	putative fimbrial usher protein HtrE
U00096	156068	snp	A	G	G:121 A:0	CDS	-	134/741	45/246	missense_variant c.134T>C p.Val45Ala	b0140	yadV	putative fimbrial chaperone YadV
U00096	239996	snp	C	G	G:90 C:0	CDS	-	194/771	65/256	missense_variant c.194G>C p.Trp65Ser	b0219	yafV	2-oxoglutaramate amidase
U00096	284535	snp	T	G	G:62 T:0	CDS	+	1335/1968	445/655	synonymous_variant c.1335T>G p.Ala445Ala	b0269	yagF	D-xylonate dehydratase
U00096	292019	snp	C	T	T:117 C:0	CDS	+	520/732	174/243	synonymous_variant c.520C>T p.Leu174Leu	b0276	yagJ	protein YagJ
U00096	309381	snp	C	T	T:95 C:0	CDS	-	646/669	216/222	missense_variant c.646G>A p.Asp216Asn	b0292	ecpB	putative fimbrial chaperone EcpB
U00096	309985	snp	T	A	A:88 T:0	CDS	-	42/669	14/222	synonymous_variant c.42A>T p.Gly14Gly	b0292	ecpB	putative fimbrial chaperone EcpB
U00096	321260	snp	A	T	T:113 A:0
U00096	387018	snp	G	C	C:67 G:0	CDS	+	48/828	16/275	missense_variant c.48G>C p.Trp16Cys	b0367	tauC	taurine ABC transporter membrane subunit
U00096	387391	snp	G	A	A:77 G:0	CDS	+	421/828	141/275	missense_variant c.421G>A p.Gly141Ser	b0367	tauC	taurine ABC transporter membrane subunit
U00096	410666	snp	C	T	T:69 C:1	CDS	+	523/909	175/302	missense_variant c.523C>T p.Pro175Ser	b0394	mak	fructokinase
U00096	421027	snp	C	T	T:76 C:0	CDS	+	42/1374	14/457	synonymous_variant c.42C>T p.Arg14Arg	b0402	proY	putative transporter ProY
U00096	431912	snp	C	T	T:91 C:0	CDS	-	102/885	34/294	stop_gained c.102G>A p.Trp34*	b0411	tsx	nucleoside-specific channel-forming protein Tsx
U00096	465005	snp	G	A	A:94 G:0	CDS	-	543/696	181/231	synonymous_variant c.543C>T p.Val181Val	b0444	queC	7-cyano-7-deazaguanine synthase
U00096	472849	snp	A	G	G:79 A:1	CDS	+	252/339	84/112	synonymous_variant c.252A>G p.Gly84Gly	b0450	glnK	nitrogen regulatory protein PII-2
U00096	495622	snp	C	T	T:82 C:0	CDS	+	503/1875	168/624	missense_variant c.503C>T p.Thr168Ile	b0473	htpG	chaperone protein HtpG
U00096	534742	snp	G	A	A:73 G:0	CDS	+	827/1782	276/593	missense_variant c.827G>A p.Gly276Asp	b0507	gcl	glyoxylate carboligase
U00096	582597	snp	C	T	T:112 C:0
U00096	696470	snp	C	T	T:45 C:0	tRNA	-			non_coding_transcript_variant	b0664	glnX	tRNA-Gln
U00096	708774	snp	G	A	A:60 G:0	CDS	+	441/1407	147/468	synonymous_variant c.441G>A p.Ala147Ala	b0681	chiP	chitooligosaccharide outer membrane channel
U00096	721604	snp	G	A	A:68 G:1	CDS	-	130/678	44/225	missense_variant c.130C>T p.Arg44Cys	b0694	kdpE	DNA-binding transcriptional activator KdpE
U00096	780624	snp	C	T	T:78 C:0	tRNA	+			non_coding_transcript_variant	b0743	lysT	tRNA-Lys
U00096	789580	snp	C	A	A:69 C:0	CDS	-	400/1149	134/382	stop_gained c.400G>T p.Glu134*	b0757	galK	galactokinase
U00096	883396	snp	C	T	T:74 C:0
U00096	908169	snp	C	T	T:59 C:0	CDS	-	114/1431	38/476	synonymous_variant c.114G>A p.Arg38Arg	b0869	ybjT	putative NAD(P)-binding protein YbjT
U00096	1038477	mnp	GC	AA	AA:71 GC:0	CDS	+	738/1545	246/514	missense_variant c.738_739delGCinsAA p.Gln247Lys	b0978	appC	cytochrome bd-II subunit 1
U00096	1123823	complex	GT	AG	AG:52 GT:0	CDS	-	232/648	77/215	missense_variant c.231_232delACinsCT p.Leu77Phe	b1064	grxB	reduced glutaredoxin 2
U00096	1147792	snp	T	A	A:61 T:0	CDS	+	172/1071	58/356	missense_variant c.172T>A p.Ser58Thr	b1090	plsX	putative phosphate acyltransferase
U00096	1169836	snp	A	G	G:57 A:0	CDS	-	539/963	180/320	missense_variant c.539T>C p.Leu180Pro	b1113	ldtC	LD-transpeptidase LdtC	Cell Wall Synthesis and Maintenance
U00096	1189980	snp	A	G	G:70 A:0	CDS	-	468/672	156/223	synonymous_variant c.468T>C p.Thr156Thr	b1130	phoP	DNA-binding transcriptional dual regulator PhoP
U00096	1194922	snp	G	A	A:77 G:0	CDS	-	30/654	10/217	synonymous_variant c.30C>T p.Thr10Thr	b1135	rluE	23S rRNA pseudouridine(2457) synthase
U00096	1196220	snp	C	T	T:35 C:0	CDS	+	1098/1251	366/416	synonymous_variant c.1098C>T p.His366His	b1136	icd	isocitrate dehydrogenase
U00096	1196232	snp	C	T	T:30 C:0	CDS	+	1110/1251	370/416	synonymous_variant c.1110C>T p.Thr370Thr	b1136	icd	isocitrate dehydrogenase
U00096	1196245	complex	TTA	CTG	CTG:26 TTA:0	CDS	+	1123/1251	375/416	synonymous_variant c.1123_1125delTTAinsCTG p.376	b1136	icd	isocitrate dehydrogenase
U00096	1196277	complex	CGCGAAA	TGCCAAG	TGCCAAG:13 CGCGAAA:0	CDS	+	1155/1251	385/416	synonymous_variant c.1155_1161delCGCGAAAinsTGCCAAG p.388	b1136	icd	isocitrate dehydrogenase
U00096	1196292	snp	C	T	T:12 C:0	CDS	+	1170/1251	390/416	synonymous_variant c.1170C>T p.Thr390Thr	b1136	icd	isocitrate dehydrogenase
U00096	1196304	snp	G	A	A:10 G:0	CDS	+	1182/1251	394/416	synonymous_variant c.1182G>A p.Glu394Glu	b1136	icd	isocitrate dehydrogenase
U00096	1253002	snp	C	T	T:73 C:0
U00096	1301992	snp	A	T	T:78 A:0	CDS	+	811/1632	271/543	missense_variant c.811A>T p.Asn271Tyr	b1243	oppA	oligopeptide ABC transporter periplasmic binding protein	Oligopeptide Transport, Cell wall recycling
U00096	1306736	snp	T	G	G:64 T:0	CDS	+	973/1005	325/334	missense_variant c.973T>G p.Ser325Ala	b1247	oppF	murein tripeptide ABC transporter/oligopeptide ABC transporter ATP binding subunit OppF	Oligopeptide Transport, Cell wall recycling
U00096	1308684	snp	T	C	C:85 T:0
U00096	1331059	complex	TC	AT	AT:49 TC:0	CDS	+	12/2598	4/865	missense_variant c.12_13delTCinsAT p.Leu5Phe	b1274	topA	DNA topoisomerase 1
U00096	1337394	snp	A	G	G:51 A:0	CDS	+	1564/2676	522/891	missense_variant c.1564A>G p.Ser522Gly	b1276	acnA	aconitate hydratase 1
U00096	1358859	snp	T	C	C:51 T:0	CDS	-	329/1386	110/461	missense_variant c.329A>G p.Tyr110Cys	b1296	puuP	putrescine:H(+) symporter PuuP
U00096	1390132	snp	A	G	G:50 A:0	CDS	-	467/729	156/242	missense_variant c.467T>C p.Phe156Ser	b1326	mpaA	murein tripeptide amidase A
U00096	1395367	snp	G	A	A:71 G:0	CDS	-	556/1032	186/343	missense_variant c.556C>T p.Arg186Cys	b1330	ynaI	small conductance mechanosensitive channel YnaI
U00096	1405758	snp	G	A	A:57 G:0
U00096	1510126	snp	A	C	C:56 A:0	CDS	+	124/1407	42/468	missense_variant c.124A>C p.Thr42Pro	b1439	ydcR	fused putative DNA-binding transcriptional regulator/putative aminotransferase YdcR
U00096	1517587	complex	CC	TT	TT:61 CC:0
U00096	1522583	snp	C	T	T:42 C:0	CDS	-	483/2103	161/700	synonymous_variant c.483G>A p.Gln161Gln	b1451	yncD	putative TonB-dependent outer membrane receptor
U00096	1541037	snp	A	G	G:51 A:0	CDS	-	1554/3741	518/1246	synonymous_variant c.1554T>C p.Ile518Ile	b1468	narZ	nitrate reductase Z subunit alpha
U00096	1541058	snp	G	A	A:51 G:0	CDS	-	1533/3741	511/1246	synonymous_variant c.1533C>T p.Thr511Thr	b1468	narZ	nitrate reductase Z subunit alpha
U00096	1570754	del	AT	A	A:23 AT:0	CDS	-	1291/1401	431/466	frameshift_variant c.1291delA p.Met431fs	b1493	gadB	glutamate decarboxylase B
U00096	1591711	snp	C	A	A:60 C:0	CDS	-	466/1323	156/440	stop_gained c.466G>T p.Glu156*	b1507	hipA	serine/threonine-protein kinase toxin HipA
U00096	1629247	snp	C	T	T:56 C:0	CDS	+	33/204	11/67	synonymous_variant c.33C>T p.Ile11Ile	b1541	ydfZ	putative selenoprotein YdfZ
U00096	1643679	snp	A	T	T:51 A:0	CDS	-	626/1050	209/349	missense_variant c.626T>A p.Leu209Gln	b1560	ydfU	protein YdfU
U00096	1652331	snp	T	C	C:63 T:2
U00096	1660102	snp	C	T	T:57 C:0	CDS	+	2034/2427	678/808	synonymous_variant c.2034C>T p.Asn678Asn	b1587	ynfE	putative selenate reductase YnfE
U00096	1664866	snp	C	T	T:42 C:0	CDS	+	361/615	121/204	stop_gained c.361C>T p.Gln121*	b1591	dmsD	redox enzyme maturation protein DmsD
U00096	1667460	snp	G	A	A:60 G:0	CDS	-	1105/1221	369/406	stop_gained c.1105C>T p.Gln369*	b1594	mlc	DNA-binding transcriptional repressor Mlc
U00096	1712661	snp	A	T	T:77 A:1
U00096	1791263	snp	G	A	A:66 G:0
U00096	1848300	mnp	CC	TT	TT:56 CC:0	CDS	-	377/552	126/183	missense_variant c.376_377delGGinsAA p.Gly126Lys	b1765	ydjA	putative oxidoreductase YdjA
U00096	1889847	snp	C	T	T:80 C:1
U00096	1926559	snp	T	G	G:64 T:0	CDS	+	440/663	147/220	missense_variant c.440T>G p.Leu147Arg	b1844	exoX	exonuclease X
U00096	2023559	snp	A	G	G:82 A:0	CDS	+	667/786	223/261	missense_variant c.667A>G p.Thr223Ala	b1950	fliR	flagellar biosynthesis protein FliR
U00096	2027332	snp	T	A	A:63 T:0	CDS	-	686/1695	229/564	missense_variant c.686A>T p.Glu229Val	b1956	dgcQ	diguanylate cyclase DgcQ
U00096	2040433	snp	C	A	A:78 C:0	CDS	+	956/1005	319/334	missense_variant c.956C>A p.Ala319Asp	b1971	msrP	protein-L-methionine sulfoxide reductase catalytic subunit MsrP
U00096	2041278	snp	G	A	A:77 G:0
U00096	2052885	snp	G	A	A:78 G:0
U00096	2067911	snp	T	A	A:92 T:0
U00096	2072399	snp	C	G	G:62 C:0	CDS	+	861/3120	287/1039	synonymous_variant c.861C>G p.Thr287Thr	b2000	flu	self recognizing antigen 43 (Ag43) autotransporter
U00096	2090780	snp	C	T	T:66 C:0	CDS	+	589/900	197/299	stop_gained c.589C>T p.Gln197*	b2019	hisG	ATP phosphoribosyltransferase
U00096	2104024	snp	G	T	T:80 G:0	CDS	-	486/1119	162/372	synonymous_variant c.486C>A p.Ile162Ile	b2032	wbbK	putative glycosyltransferase WbbK
U00096	2111255	del	AG	A	A:54 AG:1	CDS	-	721/900	241/299	frameshift_variant c.721delC p.Ala242fs	b2040	rfbD	dTDP-4-dehydrorhamnose reductase
U00096	2120969	snp	G	A	A:56 G:0	CDS	-	586/1395	196/464	synonymous_variant c.586C>T p.Leu196Leu	b2047	wcaJ	UDP-glucose:undecaprenyl-phosphate glucose-1-phosphate transferase
U00096	2142598	snp	G	A	A:80 G:0	CDS	-	351/642	117/213	synonymous_variant c.351C>T p.Leu117Leu	b2066	udk	uridine/cytidine kinase
U00096	2173360	del	ACC	A	A:52 ACC:0
U00096	2173448	snp	C	T	T:50 C:0
U00096	2233609	snp	C	T	T:79 C:0	CDS	+	10/240	4/79	stop_gained c.10C>T p.Gln4*	b2145	yeiS	DUF2542 domain-containing protein YeiS
U00096	2242247	snp	C	T	T:49 C:0	CDS	-	721/1158	241/385	missense_variant c.721G>A p.Gly241Arg	b2152	yeiB	DUF418 domain-containing protein YeiB
U00096	2247134	snp	A	C	C:80 A:0	CDS	-	1399/1470	467/489	missense_variant c.1399T>G p.Tyr467Asp	b2156	lysP	lysine:H(+) symporter
U00096	2302389	del	TG	T	T:59 TG:0	CDS	-	364/2487	122/828	frameshift_variant c.364delC p.Gln122fs	b2206	napA	periplasmic nitrate reductase subunit NapA
U00096	2361210	snp	C	G	G:75 C:0	CDS	-	205/1206	69/401	missense_variant c.205G>C p.Glu69Gln	b2247	rhmD	L-rhamnonate dehydratase
U00096	2404402	snp	G	A	A:82 G:0	CDS	-	212/663	71/220	missense_variant c.212C>T p.Ser71Leu	b2287	nuoB	NADH:quinone oxidoreductase subunit B
U00096	2407134	snp	G	T	T:42 G:0
U00096	2407238	snp	G	C	C:104 G:0
U00096	2481608	snp	A	G	G:101 A:0	CDS	-	569/1539	190/512	missense_variant c.569T>C p.Leu190Ser	b2367	emrY	tripartite efflux pump membrane subunit EmrY
U00096	2498392	snp	A	C	C:90 A:0
U00096	2546804	snp	T	A	A:77 T:0	CDS	+	132/1425	44/474	missense_variant c.132T>A p.Asp44Glu	b2429	murP	N-acetylmuramic acid-specific PTS enzyme IICB component/anhydro-N-acetylmuramic acid transporter
U00096	2577937	snp	T	C	C:74 T:0	CDS	-	441/2280	147/759	synonymous_variant c.441A>G p.Glu147Glu	b2463	maeB	malate dehydrogenase (oxaloacetate-decarboxylating) (NADP(+))
U00096	2587112	snp	C	T	T:86 C:0	CDS	+	1382/1701	461/566	missense_variant c.1382C>T p.Ala461Val	b2469	narQ	sensor histidine kinase NarQ
U00096	2745600	snp	A	G	G:119 A:0	CDS	-	319/549	107/182	missense_variant c.319T>C p.Tyr107His	b2608	rimM	ribosome maturation factor RimM
U00096	2774947	snp	G	A	A:105 G:0	CDS	+	1630/1704	544/567	missense_variant c.1630G>A p.Gly544Ser	b2642	yfjW	uncharacterized protein YfjW
U00096	2867455	snp	G	A	A:114 G:0	CDS	-	97/993	33/330	stop_gained c.97C>T p.Gln33*	b2741	rpoS	RNA polymerase sigma factor RpoS
U00096	2880635	snp	T	C	C:84 T:1	CDS	-	414/675	138/224	synonymous_variant c.414A>G p.Leu138Leu	b2757	casD	type I-E CRISPR system Cascade subunit CasD
U00096	2926772	snp	C	A	A:86 C:0	CDS	+	465/1365	155/454	synonymous_variant c.465C>A p.Gly155Gly	b2795	ppnN	nucleotide 5'-monophosphate nucleosidase
U00096	2965065	del	CAAAAATGGA	C	C:87 CAAAAATGGA:0	CDS	-	90/795	28/264	conservative_inframe_deletion c.82_90delTCCATTTTT p.Ser28_Phe30del	b2827	thyA	thymidylate synthase
U00096	3025596	del	AT	A	A:79 AT:1	CDS	+	1251/1401	417/466	frameshift_variant c.1251delT p.Phe417fs	b2882	xanQ	xanthine:H(+) symporter XanQ
U00096	3037160	snp	C	T	T:98 C:0	CDS	-	947/1734	316/577	missense_variant c.947G>A p.Arg316His	b2892	recJ	ssDNA-specific exonuclease RecJ
U00096	3052403	snp	C	T	T:94 C:0	CDS	-	1116/1179	372/392	missense_variant c.1116G>A p.Met372Ile	b2907	ubiH	2-octaprenyl-6-methoxyphenol 4-hydroxylase
U00096	3070858	snp	T	G	G:110 T:1	CDS	-	387/1080	129/359	missense_variant c.387A>C p.Lys129Asn	b2925	fbaA	fructose-bisphosphate aldolase class II
U00096	3207547	del	TG	T	T:102 TG:0	CDS	+	179/606	60/201	frameshift_variant c.179delG p.Gly60fs	b3062	ttdB	L(+)-tartrate dehydratase subunit beta
U00096	3256301	snp	G	A	A:93 G:0	CDS	-	351/1311	117/436	synonymous_variant c.351C>T p.Ser117Ser	b4470	cyuA	putative L-cysteine desulfidase CyuA
U00096	3296481	snp	G	A	A:110 G:0	CDS	+	73/576	25/191	missense_variant c.73G>A p.Val25Met	b3150	dolP	division and outer membrane stress-associated lipid-binding lipoprotein
U00096	3329743	snp	G	T	T:119 G:0	CDS	+	781/1434	261/477	missense_variant c.781G>T p.Asp261Tyr	b3182	dacB	peptidoglycan DD-endopeptidase DacB	Cell Wall Synthesis and Maintenance
U00096	3388041	snp	T	G	G:83 T:0	CDS	-	148/1968	50/655	missense_variant c.148A>C p.Thr50Pro	b3240	aaeB	aromatic carboxylic acid efflux pump subunit AaeB
U00096	3411689	snp	G	T	T:124 G:0	CDS	+	37/885	13/294	stop_gained c.37G>T p.Glu13*	b3262	yhdJ	DNA adenine methyltransferase
U00096	3433900	snp	C	T	T:122 C:0	CDS	+	211/510	71/169	synonymous_variant c.211C>T p.Leu71Leu	b3287	def	peptide deformylase
U00096	3444862	snp	A	G	G:144 A:0	CDS	-	368/504	123/167	missense_variant c.368T>C p.Val123Ala	b3303	rpsE	30S ribosomal subunit protein S5
U00096	3449144	snp	A	T	T:124 A:3	CDS	-	26/411	9/136	missense_variant c.26T>A p.Phe9Tyr	b3313	rplP	50S ribosomal subunit protein L16
U00096	3474425	snp	T	G	G:151 T:0	CDS	-	128/375	43/124	missense_variant c.128A>C p.Lys43Thr	b3342	rpsL	30S ribosomal subunit protein S12
U00096	3486175	snp	G	A	A:166 G:0	CDS	+	56/633	19/210	missense_variant c.56G>A p.Cys19Tyr	b3357	crp	DNA-binding transcriptional dual regulator CRP
U00096	3486502	snp	C	T	T:138 C:0	CDS	+	383/633	128/210	missense_variant c.383C>T p.Thr128Ile	b3357	crp	DNA-binding transcriptional dual regulator CRP
U00096	3507249	snp	C	T	T:92 C:0	CDS	-	88/1305	30/434	missense_variant c.88G>A p.Asp30Asn	b3377	yhfT	uncharacterized protein YhfT
U00096	3511466	snp	C	T	T:122 C:0	CDS	-	879/906	293/301	synonymous_variant c.879G>A p.Val293Val	b3383	yhfZ	putative DNA-binding transcriptional regulator YhfZ
U00096	3555047	complex	GT	TG	TG:101 GT:0	CDS	+	1963/2706	655/901	missense_variant c.1963_1964delGTinsTG p.Val655Cys	b3418	malT	DNA-binding transcriptional activator MalT
U00096	3560362	snp	G	A	A:108 G:1
U00096	3560455	ins	C	CG	CG:97 C:0
U00096	3646970	snp	G	T	T:140 G:0	CDS	+	672/1353	224/450	missense_variant c.672G>T p.Gln224His	b3500	gor	glutathione reductase (NADPH)
U00096	3647428	snp	C	T	T:131 C:0	CDS	+	1130/1353	377/450	missense_variant c.1130C>T p.Ala377Val	b3500	gor	glutathione reductase (NADPH)
U00096	3679064	del	CG	C	C:106 CG:0	CDS	-	123/768	41/255	frameshift_variant c.123delC p.Cys41fs	b3525	pdeH	c-di-GMP phosphodiesterase PdeH
U00096	3679581	snp	G	A	A:121 G:0	CDS	+	163/930	55/309	missense_variant c.163G>A p.Gly55Arg	b3526	kdgK	2-dehydro-3-deoxygluconokinase
U00096	3707947	snp	C	A	A:187 C:0
U00096	3719429	snp	G	A	A:185 G:0
U00096	3725176	snp	T	G	G:165 T:0	CDS	-	143/912	48/303	missense_variant c.143A>C p.Glu48Ala	b3560	glyQ	glycine--tRNA ligase subunit alpha
U00096	3729440	complex	CC	TT	TT:155 CC:0	ncRNA	-			non_coding_transcript_variant	b4834	xylZ	small RNA XylZ
U00096	3730560	snp	C	T	T:139 C:0	CDS	-	206/1323	69/440	stop_gained c.206G>A p.Trp69*	b3565	xylA	xylose isomerase
U00096	3738343	snp	C	T	T:137 C:0	CDS	+	847/2031	283/676	missense_variant c.847C>T p.Leu283Phe	b3571	malS	alpha-amylase
U00096	3770539	snp	C	T	T:140 C:0	CDS	-	841/1137	281/378	missense_variant c.841G>A p.Val281Met	b3597	yibH	inner membrane protein YibH
U00096	3773173	complex	GTTC	TTT	TTT:124 GTTC:0	CDS	+	893/1914	298/637	frameshift_variant&missense_variant c.893_896delGTTCinsTTT p.Gly298fs	b3599	mtlA	mannitol-specific PTS enzyme IICBA component
U00096	3817167	snp	C	T	T:136 C:0	CDS	+	492/864	164/287	synonymous_variant c.492C>T p.Thr164Thr	b3644	yicC	putative RNase adaptor protein YicC
U00096	3926991	snp	G	A	A:250 G:0	CDS	-	13/459	5/152	synonymous_variant c.13C>T p.Leu5Leu	b3743	asnC	DNA-binding transcriptional dual regulator AsnC
U00096	3931779	snp	T	C	C:204 T:0	CDS	+	464/1869	155/622	missense_variant c.464T>C p.Phe155Ser	b3747	kup	K(+):H(+) symporter Kup
U00096	3966530	mnp	CC	TT	TT:187 CC:0	CDS	+	114/1260	38/419	synonymous_variant c.114_115delCCinsTT p.40	b3783	rho	transcription termination factor Rho
U00096	4153836	snp	G	A	A:124 G:0	CDS	-	1012/1152	338/383	stop_gained c.1012C>T p.Gln338*	b3957	argE	acetylornithine deacetylase
U00096	4193996	snp	T	G	G:137 T:0	CDS	-	209/636	70/211	missense_variant c.209A>C p.Asp70Ala	b3993	thiE	thiamine phosphate synthase
U00096	4215670	snp	G	T	T:170 G:0	CDS	+	193/1602	65/533	missense_variant c.193G>T p.Asp65Tyr	b4014	aceB	malate synthase A
U00096	4296380	ins	A	ACG	ACG:48 A:0
U00096	4325644	snp	C	T	T:122 C:0	CDS	-	98/444	33/147	missense_variant c.98G>A p.Ser33Asn	b4107	yjdN	PF06983 family protein YjdN
U00096	4331890	snp	C	T	T:128 C:0	CDS	+	1389/1503	463/500	synonymous_variant c.1389C>T p.Leu463Leu	b4111	proP	osmolyte:H(+) symporter ProP
U00096	4358177	snp	G	A	A:130 G:0	CDS	-	441/2148	147/715	synonymous_variant c.441C>T p.Phe147Phe	b4131	cadA	lysine decarboxylase 1
U00096	4358640	snp	G	A	A:26 G:0
U00096	4437890	snp	C	T	T:164 C:0	CDS	+	184/939	62/312	stop_gained c.184C>T p.Gln62*	b4215	ytfI	protein YtfI
U00096	4473900	snp	C	T	T:132 C:0	CDS	-	154/714	52/237	missense_variant c.154G>A p.Gly52Arg	b4249	bdcA	c-di-GMP-binding biofilm dispersal mediator protein
U00096	4475493	snp	T	C	C:138 T:0	CDS	+	57/1815	19/604	synonymous_variant c.57T>C p.Phe19Phe	b4253	yjgL	protein YjgL
U00096	4476605	snp	G	A	A:115 G:0	CDS	+	1169/1815	390/604	missense_variant c.1169G>A p.Ser390Asn	b4253	yjgL	protein YjgL
U00096	4484073	snp	C	T	T:110 C:0	CDS	-	208/444	70/147	missense_variant c.208G>A p.Ala70Thr	b4259	holC	DNA polymerase III subunit chi
U00096	4489016	snp	C	T	T:78 C:0	CDS	-	1048/1503	350/500	missense_variant c.1048G>A p.Glu350Lys	b4263	yjgR	DUF853 domain-containing protein YjgR
U00096	4510238	snp	T	G	G:117 T:0
U00096	4540093	snp	T	C	C:161 T:0
U00096	4545805	snp	C	T	T:135 C:0	CDS	+	710/2637	237/878	missense_variant c.710C>T p.Ser237Leu	b4317	fimD	type I fimbriae usher protein

## Sheet: PAT84
CHROM	POS	TYPE	REF	ALT	EVIDENCE	FTYPE	STRAND	NT_POS	AA_POS	EFFECT	LOCUS_TAG	GENE	PRODUCT
U00096	3645	snp	G	A	A:92 G:1	CDS	+	845/933	282/310	stop_gained c.845G>A p.Trp282*	b0003	thrB	homoserine kinase
U00096	24380	snp	G	A	A:111 G:0	CDS	+	1990/2817	664/938	missense_variant c.1990G>A p.Ala664Thr	b0026	ileS	isoleucine--tRNA ligase
U00096	36027	snp	G	A	A:111 G:0	CDS	-	136/786	46/261	stop_gained c.136C>T p.Gln46*	b0036	caiD	crotonobetainyl-CoA hydratase
U00096	37223	snp	G	A	A:86 G:0	CDS	-	602/1554	201/517	missense_variant c.602C>T p.Ala201Val	b0037	caiC	carnitine--CoA ligase
U00096	61543	snp	G	A	A:78 G:0	CDS	-	1722/2907	574/968	synonymous_variant c.1722C>T p.Phe574Phe	b0059	rapA	RNA polymerase-binding ATPase and RNAP recycling factor
U00096	63241	snp	G	C	C:105 G:0	CDS	-	24/2907	8/968	synonymous_variant c.24C>G p.Arg8Arg	b0059	rapA	RNA polymerase-binding ATPase and RNAP recycling factor
U00096	73140	snp	G	A	A:79 G:0	CDS	-	1382/1611	461/536	missense_variant c.1382C>T p.Pro461Leu	b0067	thiP	thiamine ABC transporter membrane subunit
U00096	81102	snp	G	A	A:87 G:0	CDS	-	857/1092	286/363	missense_variant c.857C>T p.Ser286Leu	b0073	leuB	3-isopropylmalate dehydrogenase
U00096	94278	snp	G	A	A:80 G:0	CDS	+	1113/1488	371/495	synonymous_variant c.1113G>A p.Ala371Ala	b0085	murE	UDP-N-acetylmuramoyl-L-alanyl-D-glutamate--2, 6-diaminopimelate ligase
U00096	94546	snp	G	A	A:94 G:0	CDS	+	1381/1488	461/495	missense_variant c.1381G>A p.Val461Ile	b0085	murE	UDP-N-acetylmuramoyl-L-alanyl-D-glutamate--2, 6-diaminopimelate ligase	Cell Wall Synthesis and Maintenance
U00096	98446	snp	G	A	A:86 G:0	CDS	+	44/1245	15/414	missense_variant c.44G>A p.Gly15Glu	b0089	ftsW	peptidoglycan glycosyltransferase FtsW	Cell division
U00096	105617	snp	G	A	A:86 G:0	CDS	+	313/1152	105/383	missense_variant c.313G>A p.Gly105Ser	b0095	ftsZ	cell division protein FtsZ	Cell division
U00096	156068	snp	A	G	G:138 A:0	CDS	-	134/741	45/246	missense_variant c.134T>C p.Val45Ala	b0140	yadV	putative fimbrial chaperone YadV
U00096	157043	snp	G	A	A:160 G:0
U00096	166032	snp	G	A	A:89 G:0	CDS	+	1303/2535	435/844	missense_variant c.1303G>A p.Gly435Ser	b0149	mrcB	PBP1Bgamma	Cell Wall Synthesis and Maintenance
U00096	195396	snp	G	A	A:89 G:1	CDS	+	494/762	165/253	missense_variant c.494G>A p.Gly165Glu	b0174	ispU	ditrans polycis-undecaprenyl-diphosphate synthase [(2E, 6E)-farnesyl-diphosphate specific]
U00096	203932	snp	G	A	A:96 G:0	CDS	+	585/1149	195/382	synonymous_variant c.585G>A p.Ala195Ala	b0182	lpxB	lipid A disaccharide synthase
U00096	204179	snp	G	A	A:84 G:0	CDS	+	832/1149	278/382	missense_variant c.832G>A p.Ala278Thr	b0182	lpxB	lipid A disaccharide synthase	Lipid A Biosynthesis
U00096	218180	snp	G	A	A:104 G:0	CDS	-	596/1719	199/572	missense_variant c.596C>T p.Thr199Ile	b0194	proS	proline--tRNA ligase
U00096	276899	snp	G	A	A:82 G:1	CDS	+	185/933	62/310	missense_variant c.185G>A p.Gly62Glu	b0261	mmuM	homocysteine S-methyltransferase
U00096	284535	snp	T	G	G:69 T:0	CDS	+	1335/1968	445/655	synonymous_variant c.1335T>G p.Ala445Ala	b0269	yagF	D-xylonate dehydratase
U00096	285101	snp	G	A	A:90 G:0	CDS	+	1901/1968	634/655	missense_variant c.1901G>A p.Gly634Asp	b0269	yagF	D-xylonate dehydratase
U00096	287356	snp	C	T	T:67 C:0	CDS	+	568/1611	190/536	synonymous_variant c.568C>T p.Leu190Leu	b0271	yagH	putative xylosidase/arabinosidase
U00096	289091	snp	A	G	G:66 A:0	CDS	-	72/759	24/252	synonymous_variant c.72T>C p.Leu24Leu	b0272	xynR	DNA-binding transcriptional repressor XynR
U00096	306212	complex	GG	AA	AA:75 GG:0	CDS	-	606/1644	202/547	missense_variant c.605_606delCCinsTT p.Ser202Phe	b0290	ecpD	fimbrial adhesin EcpD
U00096	322064	snp	C	T	T:102 C:0	CDS	+	457/720	153/239	synonymous_variant c.457C>T p.Leu153Leu	b0306	ykgE	putative lactate utilization oxidoreductase YkgE
U00096	325988	snp	G	A	A:99 G:0	CDS	-	1260/1671	420/556	synonymous_variant c.1260C>T p.Asp420Asp	b0311	betA	choline dehydrogenase
U00096	349013	snp	G	A	A:100 G:0	CDS	+	332/891	111/296	missense_variant c.332G>A p.Gly111Glu	b0331	prpB	2-methylisocitrate lyase
U00096	359303	snp	G	A	A:94 G:0	CDS	+	505/660	169/219	missense_variant c.505G>A p.Ala169Thr	b0339	cynT	carbonic anhydrase 1
U00096	373753	snp	G	A	A:93 G:0	CDS	+	833/951	278/316	missense_variant c.833G>A p.Gly278Asp	b0351	mhpF	acetaldehyde dehydrogenase (acetylating) MhpF
U00096	393624	snp	G	A	A:105 G:0	CDS	+	2113/2907	705/968	missense_variant c.2113G>A p.Ala705Thr	b4580	yaiT	putative autotransporter YaiT
U00096	458188	snp	G	A	A:109 G:0	CDS	+	763/1275	255/424	missense_variant c.763G>A p.Asp255Asn	b0438	clpX	ATP-dependent Clp protease ATP-binding subunit ClpX
U00096	459432	snp	C	T	T:104 C:0	CDS	+	545/2355	182/784	missense_variant c.545C>T p.Ser182Phe	b0439	lon	Lon protease
U00096	462394	snp	C	A	A:88 C:0	CDS	+	480/1872	160/623	synonymous_variant c.480C>A p.Leu160Leu	b0441	ppiD	periplasmic folding chaperone
U00096	488341	snp	C	T	T:89 C:0	CDS	+	1806/3363	602/1120	synonymous_variant c.1806C>T p.Cys602Cys	b0465	mscK	potassium dependent small conductance mechanosensitive channel
U00096	535582	snp	A	T	T:103 A:0	CDS	+	1667/1782	556/593	missense_variant c.1667A>T p.Glu556Val	b0507	gcl	glyoxylate carboligase
U00096	537531	snp	C	T	T:127 C:0
U00096	543263	mnp	AA	GT	GT:94 AA:0	CDS	-	784/786	261/261	stop_lost&splice_region_variant c.783_784delTTinsAC p.Ter262Glnext*?	b0515	allE	(S)-ureidoglycine aminohydrolase
U00096	628569	snp	A	G	G:89 A:0	CDS	+	19/747	7/248	missense_variant c.19A>G p.Asn7Asp	b0596	entA	2, 3-dihydro-2, 3-dihydroxybenzoate dehydrogenase
U00096	659517	snp	G	A	A:87 G:0	CDS	-	700/966	234/321	synonymous_variant c.700C>T p.Leu234Leu	b0628	lipA	lipoyl synthase
U00096	659527	snp	G	T	T:86 G:0	CDS	-	690/966	230/321	synonymous_variant c.690C>A p.Thr230Thr	b0628	lipA	lipoyl synthase
U00096	696470	snp	C	T	T:54 C:1	tRNA	-			non_coding_transcript_variant	b0664	glnX	tRNA-Gln
U00096	809217	mnp	CA	AG	AG:95 CA:0	CDS	-	41/1290	14/429	missense_variant c.40_41delTGinsCT p.Trp14Leu	b0774	bioA	adenosylmethionine-8-amino-7-oxononanoate aminotransferase
U00096	905399	snp	G	A	A:79 G:0	CDS	+	487/831	163/276	missense_variant c.487G>A p.Val163Ile	b0867	amiD	N-acetylmuramoyl-L-alanine amidase D	Cell Wall Synthesis and Maintenance
U00096	968837	snp	G	A	A:82 G:0	CDS	+	472/987	158/328	missense_variant c.472G>A p.Asp158Asn	b0915	lpxK	tetraacyldisaccharide 4'-kinase
U00096	1040126	snp	G	T	T:68 G:0	CDS	+	831/1137	277/378	synonymous_variant c.831G>T p.Leu277Leu	b0979	appB	cytochrome bd-II subunit 2
U00096	1061935	snp	G	A	A:73 G:0	CDS	+	137/600	46/199	missense_variant c.137G>A p.Ser46Asn	b0998	torD	trimethylamine-N-oxide reductase-specific chaperone
U00096	1097998	snp	C	T	T:111 C:0	CDS	+	113/939	38/312	missense_variant c.113C>T p.Ser38Phe	b1033	ghrA	glyoxylate/hydroxypyruvate reductase A
U00096	1098620	snp	T	A	A:97 T:2	CDS	+	735/939	245/312	synonymous_variant c.735T>A p.Val245Val	b1033	ghrA	glyoxylate/hydroxypyruvate reductase A
U00096	1111727	complex	CC	TT	TT:94 CC:0	CDS	+	865/2544	289/847	missense_variant c.865_866delCCinsTT p.Pro289Leu	b1049	opgH	osmoregulated periplasmic glucans biosynthesis protein H
U00096	1169836	snp	A	G	G:89 A:0	CDS	-	539/963	180/320	missense_variant c.539T>C p.Leu180Pro	b1113	ldtC	LD-transpeptidase LdtC	Cell Wall Synthesis and Maintenance
U00096	1189980	snp	A	G	G:115 A:0	CDS	-	468/672	156/223	synonymous_variant c.468T>C p.Thr156Thr	b1130	phoP	DNA-binding transcriptional dual regulator PhoP
U00096	1196220	snp	C	T	T:55 C:0	CDS	+	1098/1251	366/416	synonymous_variant c.1098C>T p.His366His	b1136	icd	isocitrate dehydrogenase
U00096	1196232	snp	C	T	T:48 C:0	CDS	+	1110/1251	370/416	synonymous_variant c.1110C>T p.Thr370Thr	b1136	icd	isocitrate dehydrogenase
U00096	1196245	complex	TTA	CTG	CTG:42 TTA:0	CDS	+	1123/1251	375/416	synonymous_variant c.1123_1125delTTAinsCTG p.376	b1136	icd	isocitrate dehydrogenase
U00096	1196277	complex	CGCGAAA	TGCCAAG	TGCCAAG:29 CGCGAAA:0	CDS	+	1155/1251	385/416	synonymous_variant c.1155_1161delCGCGAAAinsTGCCAAG p.388	b1136	icd	isocitrate dehydrogenase
U00096	1196292	snp	C	T	T:25 C:0	CDS	+	1170/1251	390/416	synonymous_variant c.1170C>T p.Thr390Thr	b1136	icd	isocitrate dehydrogenase
U00096	1196304	snp	G	A	A:22 G:0	CDS	+	1182/1251	394/416	synonymous_variant c.1182G>A p.Glu394Glu	b1136	icd	isocitrate dehydrogenase
U00096	1196316	snp	T	A	A:15 T:0	CDS	+	1194/1251	398/416	missense_variant c.1194T>A p.Asp398Glu	b1136	icd	isocitrate dehydrogenase
U00096	1196325	snp	A	G	G:11 A:0	CDS	+	1203/1251	401/416	synonymous_variant c.1203A>G p.Lys401Lys	b1136	icd	isocitrate dehydrogenase
U00096	1224172	snp	G	A	A:105 G:0
U00096	1263845	snp	C	A	A:109 C:0	CDS	+	132/1257	44/418	synonymous_variant c.132C>A p.Gly44Gly	b1210	hemA	glutamyl-tRNA reductase
U00096	1301992	snp	A	T	T:120 A:0	CDS	+	811/1632	271/543	missense_variant c.811A>T p.Asn271Tyr	b1243	oppA	oligopeptide ABC transporter periplasmic binding protein	Oligopeptide Transport, Cell wall recycling
U00096	1306736	snp	T	G	G:89 T:0	CDS	+	973/1005	325/334	missense_variant c.973T>G p.Ser325Ala	b1247	oppF	murein tripeptide ABC transporter/oligopeptide ABC transporter ATP binding subunit OppF	Oligopeptide Transport, Cell wall recycling
U00096	1310770	snp	A	G	G:119 A:0	CDS	-	96/297	32/98	synonymous_variant c.96T>C p.His32His	b1251	yciI	protein YciI
U00096	1312355	snp	G	A	A:110 G:0	CDS	-	536/540	179/179	missense_variant c.536C>T p.Ser179Phe	b1254	yciB	inner membrane protein
U00096	1357202	snp	C	T	T:104 C:0
U00096	1358859	snp	T	C	C:85 T:0	CDS	-	329/1386	110/461	missense_variant c.329A>G p.Tyr110Cys	b1296	puuP	putrescine:H(+) symporter PuuP
U00096	1600234	snp	C	T	T:95 C:0
U00096	1601098	snp	C	A	A:108 C:0	CDS	-	144/954	48/317	synonymous_variant c.144G>T p.Ser48Ser	b1512	lsrR	DNA-binding transcriptional repressor LsrR
U00096	1601103	snp	C	T	T:103 C:0	CDS	-	139/954	47/317	missense_variant c.139G>A p.Val47Met	b1512	lsrR	DNA-binding transcriptional repressor LsrR
U00096	1632712	snp	A	G	G:21 A:0
U00096	1632735	snp	G	A	A:15 G:0
U00096	1632770	snp	T	C	C:9 T:1
U00096	1641002	snp	T	C	C:121 T:0
U00096	1643679	snp	A	T	T:86 A:0	CDS	-	626/1050	209/349	missense_variant c.626T>A p.Leu209Gln	b1560	ydfU	protein YdfU
U00096	1649971	snp	C	T	T:127 C:0	CDS	+	178/192	60/63	missense_variant c.178C>T p.Pro60Ser	b1576	ydfD	lysis protein
U00096	1652331	snp	T	C	C:122 T:1
U00096	1682694	snp	A	T	T:105 A:0	CDS	+	536/720	179/239	missense_variant c.536A>T p.Gln179Leu	b1608	rstA	DNA-binding transcriptional regulator RstA
U00096	1702757	snp	C	T	T:72 C:2	CDS	+	525/1002	175/333	synonymous_variant c.525C>T p.Phe175Phe	b1623	add	adenosine deaminase
U00096	1793375	del	GT	G	G:70 GT:0	CDS	-	183/750	61/249	frameshift_variant c.183delA p.Gln61fs	b1709	btuD	vitamin B12 ABC transporter ATP binding subunit
U00096	1806073	snp	A	G	G:121 A:1	CDS	-	11/759	4/252	missense_variant c.11T>C p.Leu4Ser	b1722	ydiY	acid-inducible putative outer membrane protein YdiY
U00096	1874202	snp	G	A	A:106 G:0
U00096	1894839	snp	T	C	C:89 T:0	CDS	+	35/1362	12/453	missense_variant c.35T>C p.Leu12Pro	b1812	pabB	aminodeoxychorismate synthase subunit 1
U00096	1911929	mnp	CC	TT	TT:87 CC:0	CDS	-	648/882	216/293	stop_gained c.647_648delGGinsAA p.Trp216*	b1829	htpX	protease HtpX
U00096	1953295	snp	G	A	A:120 G:0	CDS	+	594/744	198/247	synonymous_variant c.594G>A p.Lys198Lys	b1870	cmoA	carboxy-S-adenosyl-L-methionine synthase
U00096	2034675	snp	T	C	C:113 T:0
U00096	2040433	snp	C	A	A:87 C:0	CDS	+	956/1005	319/334	missense_variant c.956C>A p.Ala319Asp	b1971	msrP	protein-L-methionine sulfoxide reductase catalytic subunit MsrP
U00096	2084054	snp	G	A	A:96 G:1	CDS	+	1299/1428	433/475	synonymous_variant c.1299G>A p.Gln433Gln	b2011	sbcB	exodeoxyribonuclease I
U00096	2090640	del	TACTGAACGGTTCTGTTGAAGTCGCCCCGCGTGCCGG	T	T:47 TACTGAACGGTTCTGTTGAAGTCGCCCCGCGTGCCGG:0	CDS	+	454/900	152/299	conservative_inframe_deletion c.454_489delAACGGTTCTGTTGAAGTCGCCCCGCGTGCCGGACTG p.Asn152_Leu163del	b2019	hisG	ATP phosphoribosyltransferase
U00096	2099525	snp	A	T	T:115 A:0	CDS	-	89/1167	30/388	missense_variant c.89T>A p.Ile30Asn	b2028	ugd	UDP-glucose 6-dehydrogenase
U00096	2111255	del	AG	A	A:92 AG:1	CDS	-	721/900	241/299	frameshift_variant c.721delC p.Ala242fs	b2040	rfbD	dTDP-4-dehydrorhamnose reductase
U00096	2138991	snp	G	A	A:83 G:0	CDS	+	1090/1584	364/527	missense_variant c.1090G>A p.Glu364Lys	b2063	yegH	inner membrane protein YegH
U00096	2155880	snp	C	T	T:83 C:0	CDS	+	618/3123	206/1040	synonymous_variant c.618C>T p.Leu206Leu	b2075	mdtB	multidrug efflux pump RND permease subunit MdtB
U00096	2173360	del	ACC	A	A:77 ACC:0
U00096	2173448	snp	C	T	T:72 C:0
U00096	2224169	snp	A	G	G:104 A:0	CDS	-	702/933	234/310	synonymous_variant c.702T>C p.Phe234Phe	b2134	pbpG	peptidoglycan DD-endopeptidase PbpG	Cell Wall Synthesis and Maintenance
U00096	2237105	snp	G	T	T:93 G:0	CDS	-	649/1011	217/336	missense_variant c.649C>A p.Pro217Thr	b2148	mglC	D-galactose/methyl-galactoside ABC transporter membrane subunit
U00096	2264460	complex	GA	AT	AT:81 GA:0	CDS	+	598/1182	200/393	missense_variant c.598_599delGAinsAT p.Glu200Met	b2170	setB	sugar exporter SetB
U00096	2319078	snp	C	A	A:95 C:0	CDS	-	799/2850	267/949	missense_variant c.799G>T p.Asp267Tyr	b2218	rcsC	histidine kinase RcsC
U00096	2360549	del	TC	T	T:85 TC:0	CDS	-	865/1206	289/401	frameshift_variant c.865delG p.Glu289fs	b2247	rhmD	L-rhamnonate dehydratase
U00096	2392233	snp	C	G	G:99 C:0	CDS	-	809/1530	270/509	missense_variant c.809G>C p.Gly270Ala	b2277	nuoM	NADH:quinone oxidoreductase subunit M
U00096	2423891	snp	C	T	T:95 C:0	CDS	-	619/774	207/257	missense_variant c.619G>A p.Val207Ile	b2306	hisP	lysine/arginine/ornithine ABC transporter/histidine ABC transporter ATP binding subunit
U00096	2443447	snp	G	A	A:85 G:0	CDS	+	1684/2007	562/668	missense_variant c.1684G>A p.Ala562Thr	b2324	mnmC	fused tRNA 5-aminomethyl-2-thiouridylate methyltransferase and tRNA 5-aminomethyl-2-thiouridylate synthase
U00096	2484827	snp	C	T	T:126 C:0	CDS	+	454/3594	152/1197	missense_variant c.454C>T p.Leu152Phe	b2370	evgS	sensor histidine kinase EvgS
U00096	2598908	snp	C	A	A:91 C:0	CDS	-	853/879	285/292	missense_variant c.853G>T p.Ala285Ser	b2478	dapA	4-hydroxy-tetrahydrodipicolinate synthase
U00096	2598913	snp	C	T	T:89 C:0	CDS	-	848/879	283/292	missense_variant c.848G>A p.Arg283Lys	b2478	dapA	4-hydroxy-tetrahydrodipicolinate synthase
U00096	2663487	snp	G	A	A:114 G:0	CDS	+	46/804	16/267	missense_variant c.46G>A p.Gly16Ser	b2533	suhB	Nus factor SuhB
U00096	2786699	snp	G	A	A:141 G:0
U00096	2978665	snp	C	T	T:79 C:0	CDS	-	235/1263	79/420	missense_variant c.235G>A p.Glu79Lys	b2838	lysA	diaminopimelate decarboxylase
U00096	3088010	mnp	CC	TT	TT:115 CC:0
U00096	3336411	mnp	GA	AT	AT:78 GA:0	CDS	-	84/1260	28/419	missense_variant c.83_84delTCinsAT p.Ile28Asn	b3189	murA	UDP-N-acetylglucosamine 1-carboxyvinyltransferase
U00096	3363391	snp	T	C	C:142 T:0	CDS	+	585/2382	195/793	synonymous_variant c.585T>C p.Leu195Leu	b3216	yhcD	putative fimbrial usher protein YhcD
U00096	3388041	snp	T	G	G:91 T:0	CDS	-	148/1968	50/655	missense_variant c.148A>C p.Thr50Pro	b3240	aaeB	aromatic carboxylic acid efflux pump subunit AaeB
U00096	3408808	snp	G	A	A:102 G:1	CDS	+	1202/1452	401/483	missense_variant c.1202G>A p.Gly401Asp	b3258	panF	pantothenate:Na(+) symporter
U00096	3432105	snp	C	T	T:108 C:0	CDS	-	360/474	120/157	synonymous_variant c.360G>A p.Leu120Leu	b3284	smg	DUF494 domain-containing protein Smg
U00096	3443961	snp	G	A	A:118 G:0	CDS	-	137/1332	46/443	missense_variant c.137C>T p.Ala46Val	b3300	secY	Sec translocon subunit SecY
U00096	3443980	snp	G	A	A:110 G:1	CDS	-	118/1332	40/443	missense_variant c.118C>T p.Pro40Ser	b3300	secY	Sec translocon subunit SecY
U00096	3452022	snp	G	A	A:105 G:0	CDS	-	265/606	89/201	missense_variant c.265C>T p.Pro89Ser	b3319	rplD	50S ribosomal subunit protein L4
U00096	3452218	snp	G	A	A:86 G:0	CDS	-	69/606	23/201	synonymous_variant c.69C>T p.Phe23Phe	b3319	rplD	50S ribosomal subunit protein L4
U00096	3457378	snp	C	T	T:106 C:0	CDS	+	1002/1953	334/650	synonymous_variant c.1002C>T p.Leu334Leu	b3325	gspD	Type II secretion system protein GspD
U00096	3458245	snp	A	C	C:114 A:1	CDS	+	1869/1953	623/650	synonymous_variant c.1869A>C p.Ser623Ser	b3325	gspD	Type II secretion system protein GspD
U00096	3474425	snp	T	G	G:99 T:1	CDS	-	128/375	43/124	missense_variant c.128A>C p.Lys43Thr	b3342	rpsL	30S ribosomal subunit protein S12
U00096	3494679	snp	C	T	T:95 C:0	CDS	+	669/2544	223/847	synonymous_variant c.669C>T p.Thr223Thr	b3365	nirB	nitrite reductase (NADH) large subunit
U00096	3525566	snp	T	C	C:101 T:0
U00096	3532270	snp	G	A	A:101 G:0	CDS	-	170/1725	57/574	missense_variant c.170C>T p.Ser57Phe	b3402	yhgE	putative transport protein YhgE
U00096	3537999	snp	C	T	T:80 C:0	CDS	+	615/2322	205/773	synonymous_variant c.615C>T p.Phe205Phe	b3407	yhgF	putative RNA-binding protein YhgF
U00096	3555047	snp	G	T	T:100 G:0	CDS	+	1963/2706	655/901	missense_variant c.1963G>T p.Val655Phe	b3418	malT	DNA-binding transcriptional activator MalT
U00096	3558838	snp	C	T	T:78 C:0	CDS	+	571/1599	191/532	missense_variant c.571C>T p.Pro191Ser	b3422	rtcR	DNA-binding transcriptional activator RtcR
U00096	3560455	ins	C	CG	CG:89 C:0
U00096	3606891	snp	C	T	T:108 C:0	CDS	+	441/2199	147/732	synonymous_variant c.441C>T p.Phe147Phe	b3469	zntA	Zn(2(+))/Cd(2(+))/Pb(2(+)) exporting P-type ATPase
U00096	3617379	snp	T	A	A:85 T:0	CDS	+	365/765	122/254	missense_variant c.365T>A p.Ile122Lys	b3479	nikD	Ni(2(+)) ABC transporter ATP binding subunit NikD
U00096	3624545	snp	T	A	A:14 T:1	CDS	+	168/1137	56/378	missense_variant c.168T>A p.Asp56Glu	b3484	yhhI	putative transposase
U00096	3631356	mnp	TT	AG	AG:133 TT:0	CDS	-	1235/1623	412/540	missense_variant c.1234_1235delAAinsCT p.Asn412Leu	b3488	yhiJ	DUF4049 domain-containing protein YhiJ
U00096	3647428	snp	C	T	T:85 C:0	CDS	+	1130/1353	377/450	missense_variant c.1130C>T p.Ala377Val	b3500	gor	glutathione reductase (NADPH)
U00096	3679508	snp	C	T	T:101 C:0	CDS	+	90/930	30/309	synonymous_variant c.90C>T p.Thr30Thr	b3526	kdgK	2-dehydro-3-deoxygluconokinase
U00096	3707947	snp	C	A	A:126 C:0
U00096	3712407	snp	G	A	A:111 G:0	CDS	-	528/699	176/232	synonymous_variant c.528C>T p.Gly176Gly	b3548	yhjY	putative outer membrane protein YhjY
U00096	3725176	snp	T	G	G:108 T:0	CDS	-	143/912	48/303	missense_variant c.143A>C p.Glu48Ala	b3560	glyQ	glycine--tRNA ligase subunit alpha
U00096	3729955	mnp	GG	AA	AA:98 GG:0	CDS	-	811/1323	270/440	missense_variant c.810_811delCCinsTT p.His271Tyr	b3565	xylA	xylose isomerase
U00096	3769447	snp	G	A	A:122 G:0	CDS	+	103/336	35/111	missense_variant c.103G>A p.Glu35Lys	b4615	yibV	PF15596 family protein YibV
U00096	3773035	del	TGG	T	T:57 TGG:0	CDS	+	760/1914	254/637	frameshift_variant c.760_761delGG p.Gly254fs	b3599	mtlA	mannitol-specific PTS enzyme IICBA component
U00096	3783983	snp	G	A	A:117 G:0	CDS	-	146/468	49/155	missense_variant c.146C>T p.Ser49Phe	b3609	secB	protein export chaperone SecB
U00096	3791036	snp	T	G	G:72 T:0	CDS	-	310/1026	104/341	missense_variant c.310A>C p.Thr104Pro	b3616	tdh	threonine dehydrogenase
U00096	3815879	ins	T	TC	TC:70 T:2	CDS	-	670/687	224/228	frameshift_variant c.670dupG p.Glu224fs	b3643	rph	truncated RNase PH
U00096	3869637	snp	C	A	A:106 C:0	CDS	+	261/1065	87/354	synonymous_variant c.261C>A p.Leu87Leu	b3690	cbrA	colicin M resistance protein
U00096	3878536	snp	G	A	A:92 G:0	CDS	-	1584/2415	528/804	synonymous_variant c.1584C>T p.Tyr528Tyr	b3699	gyrB	DNA gyrase subunit B
U00096	3961662	snp	G	T	T:89 G:1	CDS	+	986/2022	329/673	missense_variant c.986G>T p.Gly329Val	b3778	rep	ATP-dependent DNA helicase Rep
U00096	3965174	snp	G	A	A:86 G:1	CDS	-	457/1266	153/421	missense_variant c.457C>T p.His153Tyr	b3780	rhlB	ATP-dependent RNA helicase RhlB
U00096	3968683	snp	G	A	A:122 G:0	CDS	+	768/1104	256/367	missense_variant c.768G>A p.Met256Ile	b3784	rfe	UDP-N-acetylglucosamine--undecaprenyl-phosphate N-acetylglucosaminephosphotransferase
U00096	3969748	snp	T	C	C:98 T:0	CDS	+	718/1047	240/348	missense_variant c.718T>C p.Ser240Pro	b3785	wzzE	enterobacterial common antigen polysaccharide co-polymerase
U00096	3993531	snp	T	C	C:109 T:1	CDS	+	2379/2547	793/848	synonymous_variant c.2379T>C p.Arg793Arg	b3806	cyaA	adenylate cyclase
U00096	3996049	snp	T	A	A:85 T:2	CDS	+	467/708	156/235	stop_gained c.467T>A p.Leu156*	b3810	yigA	DUF484 domain-containing protein YigA
U00096	4009698	snp	G	A	A:89 G:0	CDS	+	529/1023	177/340	missense_variant c.529G>A p.Ala177Thr	b3825	pldB	lysophospholipase L2
U00096	4017197	snp	C	T	T:103 C:0
U00096	4084903	snp	T	G	G:86 T:0	CDS	-	920/3051	307/1016	missense_variant c.920A>C p.Asn307Thr	b3894	fdoG	formate dehydrogenase O subunit alpha
U00096	4092703	snp	A	G	G:109 A:0	CDS	-	121/447	41/148	missense_variant c.121T>C p.Phe41Leu	b3900	frvA	putative PTS enzyme IIA component FrvA
U00096	4113851	snp	G	A	A:93 G:0	CDS	-	622/747	208/248	missense_variant c.622C>T p.His208Tyr	b3924	fpr	flavodoxin/ferredoxin-NADP(+) reductase
U00096	4143377	snp	C	T	T:59 C:0	CDS	+	848/1080	283/359	missense_variant c.848C>T p.Ser283Leu	b3949	frwC	putative PTS enzyme IIC component FrwC
U00096	4156839	snp	G	A	A:90 G:2
U00096	4157114	del	GA	G	G:92 GA:0	CDS	+	267/1374	89/457	frameshift_variant c.267delA p.Gly90fs	b3960	argH	argininosuccinate lyase
U00096	4185982	del	AACCAAGCGTAAAAAGCTG	A	A:67 AACCAAGCGTAAAAAGCTG:0	CDS	+	644/4224	215/1407	disruptive_inframe_deletion c.644_661delAAAAGCTGACCAAGCGTA p.Lys215_Arg220del	b3988	rpoC	RNA polymerase subunit beta'
U00096	4193996	snp	T	G	G:82 T:0	CDS	-	209/636	70/211	missense_variant c.209A>C p.Asp70Ala	b3993	thiE	thiamine phosphate synthase
U00096	4202259	snp	G	A	A:101 G:1	CDS	+	334/1398	112/465	missense_variant c.334G>A p.Gly112Arg	b4003	zraS	sensor histidine kinase ZraS
U00096	4215347	snp	T	A	A:152 T:0
U00096	4259524	snp	A	T	T:102 A:0	CDS	-	480/516	160/171	missense_variant c.480T>A p.His160Gln	b4046	zur	DNA-binding transcriptional repressor Zur
U00096	4293781	complex	GC	AT	AT:85 GC:0	CDS	+	239/597	80/198	missense_variant c.239_240delGCinsAT p.Gly80Asp	b4076	nrfG	putative formate-dependent nitrite reductase complex subunit NrfG
U00096	4296380	ins	A	ACG	ACG:34 A:0
U00096	4325644	snp	C	T	T:115 C:0	CDS	-	98/444	33/147	missense_variant c.98G>A p.Ser33Asn	b4107	yjdN	PF06983 family protein YjdN
U00096	4400254	snp	C	T	T:112 C:0
U00096	4423337	snp	C	T	T:90 C:0	CDS	+	492/855	164/284	synonymous_variant c.492C>T p.Ser164Ser	b4197	ulaE	L-ribulose-5-phosphate 3-epimerase UlaE
U00096	4449586	snp	G	A	A:131 G:1	CDS	-	67/531	23/176	missense_variant c.67C>T p.Pro23Ser	b4226	ppa	inorganic pyrophosphatase
U00096	4473900	snp	C	T	T:99 C:0	CDS	-	154/714	52/237	missense_variant c.154G>A p.Gly52Arg	b4249	bdcA	c-di-GMP-binding biofilm dispersal mediator protein
U00096	4475493	snp	T	C	C:112 T:0	CDS	+	57/1815	19/604	synonymous_variant c.57T>C p.Phe19Phe	b4253	yjgL	protein YjgL
U00096	4500961	snp	C	T	T:105 C:1
U00096	4510238	snp	T	G	G:106 T:0
U00096	4545363	snp	G	A	A:113 G:0	CDS	+	268/2637	90/878	missense_variant c.268G>A p.Ala90Thr	b4317	fimD	type I fimbriae usher protein
U00096	4546601	snp	C	T	T:119 C:0	CDS	+	1506/2637	502/878	synonymous_variant c.1506C>T p.Ile502Ile	b4317	fimD	type I fimbriae usher protein
U00096	4549609	snp	G	A	A:110 G:0	CDS	+	802/903	268/300	missense_variant c.802G>A p.Ala268Thr	b4320	fimH	type 1 fimbriae D-mannose specific adhesin
U00096	4560340	snp	G	A	A:76 G:1	CDS	-	341/684	114/227	missense_variant c.341C>T p.Thr114Ile	b4330	yjiH	uncharacterized protein YjiH
U00096	4561085	snp	G	A	A:104 G:0	CDS	+	156/555	52/184	synonymous_variant c.156G>A p.Arg52Arg	b4331	kptA	RNA 2'-phosphotransferase
U00096	4571719	snp	G	A	A:108 G:0
U00096	4576759	snp	G	A	A:108 G:0
U00096	4586418	snp	G	A	A:103 G:0	CDS	-	344/3513	115/1170	missense_variant c.344C>T p.Ala115Val	b4350	hsdR	type I restriction enzyme EcoKI endonuclease subunit
U00096	4592111	snp	T	A	A:77 T:2	CDS	+	455/1656	152/551	missense_variant c.455T>A p.Phe152Tyr	b4355	tsr	methyl-accepting chemotaxis protein Tsr
U00096	4606481	snp	T	C	C:90 T:0
U00096	4606492	snp	G	A	A:98 G:0
U00096	4608426	snp	G	A	A:96 G:0	CDS	+	242/447	81/148	missense_variant c.242G>A p.Gly81Glu	b4373	rimI	protein N-acetyltransferase RimI
U00096	4609882	snp	G	A	A:92 G:0	CDS	+	469/1590	157/529	missense_variant c.469G>A p.Glu157Lys	b4375	prfC	peptide chain release factor RF3
U00096	4612272	snp	G	A	A:98 G:0	CDS	+	145/162	49/53	missense_variant c.145G>A p.Gly49Ser	b4568	ytjA	DUF1328 domain-containing protein YtjA
U00096	4626738	snp	G	A	A:90 G:0	CDS	+	827/1383	276/460	missense_variant c.827G>A p.Gly276Glu	b4389	radA	DNA recombination protein
U00096	4632487	snp	G	A	A:97 G:0	CDS	+	1755/1938	585/645	synonymous_variant c.1755G>A p.Arg585Arg	b4392	slt	soluble lytic murein transglycosylase
U00096	4639804	snp	G	T	T:73 G:0	CDS	-	503/717	168/238	missense_variant c.503C>A p.Ala168Asp	b4401	arcA	DNA-binding transcriptional dual regulator ArcA
